# Supplementary material for: Crystal structure of bis­(acetato-κO)bis­(pyridine-2-carboxamide oxime-κ2 N,N′)cadmium ethanol disolvate
Source: Acta Crystallogr Sect E Struct Rep Online. 2014 Aug 23;70(Pt 9):142–4. doi: 10.1107/S1600536814017978 (PMC4186130; doi:10.1107/S1600536814017978)
Supplement: Supplementary file 1 [file e-70-00142-sup1.cif]

##############################################################################
#                                                                            #
# This CIF contains the data in a paper accepted for publication in          #
# Acta Crystallographica Section E. It conforms to the requirements of       #
# Notes for Authors for Acta Crystallographica Section E, and has been       #
# peer reviewed under the auspices of the IUCr Commission on Journals.       #
#                                                                            #
# Full details of the Crystallographic Information File format               #
# are given in the paper "The Crystallographic Information File (CIF):       #
# a New Standard Archive File for Crystallography" by S. R. Hall, F. H.      #
# Allen and I. D. Brown [Acta Cryst. (1991), A47, 655-685].                  #
#                                                                            #
# The current version of the core CIF dictionary is obtainable from          #
# ftp://ftp.iucr.org/pub/cif_core.dic.                                       #
#                                                                            #
# Software is freely available for graphical display of the structure(s)     #
# in this CIF. For information consult the CIF software page                 #
# http://www.iucr.org/resources/cif/software.                                #
#                                                                            #
# This file may be used for bona fide research purposes within the           #
# scientific community so long as proper attribution is given to the journal # 
# article from which it was obtained.                                        #
#                                                                            #
##############################################################################
data_global
_audit_creation_method
;
Olex2 1.2
(compiled 2014.03.20 svn.r2914 for OlexSys, GUI svn.r4816)
;
_journal_date_recd_electronic     2014-07-08
_journal_date_accepted     2014-08-05
_journal_name_full     'Acta Crystallographica, Section E'
_journal_year     2014
_journal_volume     70
_journal_issue      9
_journal_page_first     142
_journal_page_last     144
_journal_paper_category     GM
_journal_paper_doi     10.1107/S1600536814017978
_journal_coeditor_code     BG2533
_publ_contact_author_name     'Jiyong Liu'
_publ_contact_author_address
;
Department of Chemistry
Zhejiang University
Hangzhou, Zhejiang 310027, People's Republic of China
;
_publ_contact_author_email     'shawnLau.zj@hotmail.com'
_publ_contact_author_fax     '86 571 87952067'
_publ_contact_author_phone     '86 571 87952067'
_publ_section_title
;
Crystal structure of bis(acetato-\k<i>O</i>)bis(pyridine-2-carboxamide
oxime-\k^2^<i>N</i>,<i>N</i>')cadmium ethanol disolvate
;
loop_
    _publ_author_name
    _publ_author_footnote
    _publ_author_address
    'Liu, Jiyong' .
;
Department of Chemistry
Zhejiang University
Hangzhou, Zhejiang 310027
People's Republic of China
;
_publ_section_synopsis
;
In this Cd^II^ complex incorporating two monodentate acetate groups and two
<i>N</i>,<i>N</i>'-chelating pyridine-2-carboxamide oxime ligands, molecules
are assembled into chains along the <i>c</i> axis <i>via</i> N---H...O
hydrogen bonding. The resulting chains are further assembled by ethanol
solvent molecules into a three-dimensional supermolecular structure.
;
data_I
_database_code_depnum_ccdc_archive     'CCDC 1017896'
_chemical_name_systematic
;
Bis(acetato-\k<i>O</i>)bis(pyridine-2-carboxamide
oxime-\k^2^<i>N</i>,<i>N</i>')cadmium ethanol disolvate
;
_chemical_name_common     ?
_chemical_formula_moiety     'C16 H20 Cd N6 O6, 2(C2 H6 O)'
_chemical_formula_sum     'C20 H32 Cd N6 O8'
_chemical_formula_iupac     '[Cd (C2 H3 O2)2 (C6 H7 N3 O)2], 2C2 H6 O'
_chemical_formula_weight     596.92
_chemical_melting_point     ?
_space_group_crystal_system     monoclinic
_space_group_name_H-M_alt     'C 2/c'
_space_group_name_Hall     '-C 2yc'
loop_
    _space_group_symop_id
    _space_group_symop_operation_xyz
    1 'x, y, z'
    2 '-x, y, -z+1/2'
    3 'x+1/2, y+1/2, z'
    4 '-x+1/2, y+1/2, -z+1/2'
    5 '-x, -y, -z'
    6 'x, -y, z-1/2'
    7 '-x+1/2, -y+1/2, -z'
    8 'x+1/2, -y+1/2, z-1/2'
_cell_length_a     15.894(3)
_cell_length_b     10.9654(17)
_cell_length_c     15.0212(16)
_cell_angle_alpha     90.00
_cell_angle_beta     91.746(12)
_cell_angle_gamma     90.00
_cell_volume     2616.7(7)
_cell_formula_units_Z     4
_cell_measurement_reflns_used     1816
_cell_measurement_theta_min     2.9303
_cell_measurement_theta_max     29.5996
_cell_measurement_temperature     294(2)
_exptl_crystal_description     block
_exptl_crystal_colour     colourless
_exptl_crystal_size_max     0.28
_exptl_crystal_size_mid     0.26
_exptl_crystal_size_min     0.2
_exptl_crystal_density_diffrn     1.515
_exptl_crystal_density_meas     ?
_exptl_crystal_density_method     'not measured'
_exptl_crystal_F_000     1224
_exptl_absorpt_coefficient_mu     0.888
_exptl_absorpt_correction_type     multi-scan
_exptl_absorpt_process_details
;
(CrysAlisPro; Agilent, 2011)
;
_exptl_absorpt_correction_T_min     0.91034
_exptl_absorpt_correction_T_max     1.00000
_exptl_special_details     ?
_diffrn_ambient_temperature     294(2)
_diffrn_radiation_type     MoK\a
_diffrn_radiation_wavelength     0.71073
_diffrn_radiation_monochromator     graphite
_diffrn_measurement_device_type     'Agilent Xcalibur, Atlas, Gemini ultra'
_diffrn_measurement_method     '\w scans'
_diffrn_detector_area_resol_mean     10.3592
_diffrn_reflns_number     5661
_diffrn_reflns_av_R_equivalents     0.0496
_diffrn_reflns_theta_min     3.50
_diffrn_reflns_theta_max     25.35
_diffrn_reflns_theta_full     25.35
_diffrn_measured_fraction_theta_max     0.997
_diffrn_measured_fraction_theta_full     0.997
_diffrn_reflns_limit_h_min     -19
_diffrn_reflns_limit_h_max     16
_diffrn_reflns_limit_k_min     -13
_diffrn_reflns_limit_k_max     11
_diffrn_reflns_limit_l_min     -18
_diffrn_reflns_limit_l_max     16
_diffrn_standards_number     ?
_diffrn_standards_interval_count     ?
_diffrn_standards_interval_time     ?
_diffrn_standards_decay_%     ?
_refine_special_details
;
Refinement of <i>F</i>^2^ against ALL reflections. The weighted <i>R</i>-factor
<i>wR</i> and goodness of fit <i>S</i> are based on <i>F</i>^2^, conventional
<i>R</i>-factors <i>R</i> are based on <i>F</i>, with <i>F</i> set to zero for
negative <i>F</i>^2^. The threshold expression of <i>F</i>^2^ >
\s(<i>F</i>^2^) is used only for calculating <i>R</i>-factors(gt) <i>etc</i>.
and is not relevant to the choice of reflections for refinement.
<i>R</i>-factors based on <i>F</i>^2^ are statistically about twice as large
as those based on <i>F</i>, and <i>R</i>- factors based on ALL data will be
even larger.
;
_reflns_number_total     2400
_reflns_number_gt     2017
_reflns_threshold_expression     I>2\s(I)
_refine_ls_structure_factor_coef     Fsqd
_refine_ls_matrix_type     full
_refine_ls_R_factor_all     0.0602
_refine_ls_R_factor_gt     0.0469
_refine_ls_wR_factor_gt     0.1125
_refine_ls_wR_factor_ref     0.1251
_refine_ls_goodness_of_fit_ref     1.052
_refine_ls_restrained_S_all     1.051
_refine_ls_number_reflns     2400
_refine_ls_number_parameters     173
_refine_ls_number_restraints     4
_refine_ls_hydrogen_treatment     mixed
_refine_ls_weighting_scheme     calc
_refine_ls_weighting_details
                 'calc w=1/[\s^2^(Fo^2^)+(0.0689P)^2^] where P=(Fo^2^+2Fc^2^)/3'
_atom_sites_solution_hydrogens     geom
_atom_sites_solution_primary     direct
_atom_sites_solution_secondary     difmap
_refine_ls_shift/su_max     0.000
_refine_ls_shift/su_mean     0.000
_refine_diff_density_max     0.852
_refine_diff_density_min     -0.476
_refine_ls_extinction_method     none
_refine_ls_extinction_coef     ?
loop_
    _atom_type_symbol
    _atom_type_description
    _atom_type_scat_dispersion_real
    _atom_type_scat_dispersion_imag
    _atom_type_scat_source
    'C' 'C' 0.0033 0.0016
                         'International Tables Vol C Tables 4.2.6.8 and 6.1.1.4'
    'H' 'H' 0.0000 0.0000
                         'International Tables Vol C Tables 4.2.6.8 and 6.1.1.4'
    'Cd' 'Cd' -0.8075 1.2024
                         'International Tables Vol C Tables 4.2.6.8 and 6.1.1.4'
    'N' 'N' 0.0061 0.0033
                         'International Tables Vol C Tables 4.2.6.8 and 6.1.1.4'
    'O' 'O' 0.0106 0.0060
                         'International Tables Vol C Tables 4.2.6.8 and 6.1.1.4'
_computing_data_collection
;
CrysAlisPro (Agilent, 2011)
;
_computing_cell_refinement
;
CrysAlisPro (Agilent, 2011)
;
_computing_data_reduction
;
CrysAlisPro (Agilent, 2011)
;
_computing_structure_solution     'SHELXS97 (Sheldrick, 2008)'
_computing_structure_refinement     'SHELXL97 (Sheldrick, 2008)'
_computing_molecular_graphics     'Olex2 (Dolomanov <i>et al.</i>, 2009)'
_computing_publication_material     'Olex2 (Dolomanov <i>et al.</i>, 2009)'
loop_
    _atom_site_type_symbol
    _atom_site_label
    _atom_site_fract_x
    _atom_site_fract_y
    _atom_site_fract_z
    _atom_site_U_iso_or_equiv
    _atom_site_adp_type
    _atom_site_calc_flag
    _atom_site_occupancy
    _atom_site_disorder_assembly
    _atom_site_disorder_group
    Cd Cd1 0.5000 0.55546(4) 0.7500 0.0336(2) Uani d 1 . .
    O O1 0.3289(2) 0.5799(3) 0.6185(2) 0.0456(9) Uani d 1 . .
    H H1 0.323(4) 0.623(5) 0.664(2) 0.068 Uiso d 1 . .
    O O2 0.5829(2) 0.6898(3) 0.67588(19) 0.0448(8) Uani d 1 . .
    O O3 0.6590(3) 0.7760(3) 0.7846(2) 0.0627(11) Uani d 1 . .
    N N1 0.5479(2) 0.3954(4) 0.6536(2) 0.0349(9) Uani d 1 . .
    N N2 0.3668(3) 0.4189(4) 0.5009(3) 0.0411(10) Uani d 1 . .
    H H2A 0.384(3) 0.381(4) 0.456(2) 0.049 Uiso d 1 . .
    H H2B 0.333(3) 0.478(3) 0.493(4) 0.049 Uiso d 1 . .
    N N3 0.4048(2) 0.5170(4) 0.6337(2) 0.0348(9) Uani d 1 . .
    C C1 0.6196(3) 0.3347(5) 0.6661(3) 0.0510(13) Uani d 1 . .
    H H1A 0.6528 0.3520 0.7166 0.061 Uiso calc 1 . .
    C C2 0.6469(4) 0.2478(5) 0.6083(4) 0.0574(14) Uani d 1 . .
    H H2 0.6969 0.2059 0.6200 0.069 Uiso calc 1 . .
    C C3 0.5988(3) 0.2237(5) 0.5326(4) 0.0548(14) Uani d 1 . .
    H H3 0.6165 0.1666 0.4914 0.066 Uiso calc 1 . .
    C C4 0.5238(3) 0.2855(4) 0.5189(3) 0.0421(12) Uani d 1 . .
    H H4 0.4900 0.2698 0.4686 0.051 Uiso calc 1 . .
    C C5 0.4994(3) 0.3717(4) 0.5812(3) 0.0304(10) Uani d 1 . .
    C C6 0.4200(3) 0.4393(4) 0.5716(3) 0.0307(10) Uani d 1 . .
    C C7 0.6314(3) 0.7709(5) 0.7064(3) 0.0423(12) Uani d 1 . .
    C C8 0.6594(5) 0.8661(6) 0.6421(4) 0.077(2) Uani d 1 . .
    H H8A 0.6782 0.8273 0.5890 0.115 Uiso calc 1 . .
    H H8B 0.7047 0.9125 0.6688 0.115 Uiso calc 1 . .
    H H8C 0.6132 0.9194 0.6273 0.115 Uiso calc 1 . .
    O O4 0.2093(3) 0.5194(5) 0.3968(3) 0.0762(13) Uani d 1 . .
    H H4A 0.207(6) 0.583(5) 0.364(5) 0.114 Uiso d 1 . .
    C C9 0.1674(7) 0.4180(8) 0.3623(6) 0.105(3) Uani d 1 . .
    H H9A 0.1766 0.3505 0.4032 0.126 Uiso calc 1 . .
    H H9B 0.1927 0.3961 0.3066 0.126 Uiso calc 1 . .
    C C10 0.0799(7) 0.4315(9) 0.3466(8) 0.146(5) Uani d 1 . .
    H H10A 0.0541 0.4565 0.4006 0.219 Uiso calc 1 . .
    H H10B 0.0563 0.3551 0.3271 0.219 Uiso calc 1 . .
    H H10C 0.0698 0.4922 0.3014 0.219 Uiso calc 1 . .
loop_
    _atom_site_aniso_label
    _atom_site_aniso_U_11
    _atom_site_aniso_U_22
    _atom_site_aniso_U_33
    _atom_site_aniso_U_12
    _atom_site_aniso_U_13
    _atom_site_aniso_U_23
    Cd1 0.0343(3) 0.0403(3) 0.0260(3) 0.000 -0.00478(18) 0.000
    O1 0.0355(19) 0.053(2) 0.047(2) 0.0123(16) -0.0101(15) -0.0073(16)
    O2 0.054(2) 0.046(2) 0.0348(17) -0.0145(18) -0.0026(14) -0.0009(15)
    O3 0.089(3) 0.042(2) 0.055(2) -0.020(2) -0.027(2) 0.0086(17)
    N1 0.036(2) 0.034(2) 0.0340(19) 0.0011(18) -0.0032(16) -0.0007(16)
    N2 0.043(2) 0.045(3) 0.034(2) 0.005(2) -0.0100(18) -0.0086(18)
    N3 0.031(2) 0.040(2) 0.033(2) 0.0060(18) -0.0039(15) -0.0039(17)
    C1 0.039(3) 0.065(4) 0.049(3) 0.013(3) -0.012(2) -0.008(3)
    C2 0.048(3) 0.051(3) 0.073(4) 0.019(3) -0.004(3) -0.002(3)
    C3 0.058(3) 0.048(3) 0.059(3) 0.008(3) 0.008(3) -0.009(3)
    C4 0.046(3) 0.041(3) 0.039(2) 0.004(2) -0.001(2) -0.010(2)
    C5 0.035(2) 0.028(2) 0.028(2) -0.003(2) 0.0008(18) 0.0048(17)
    C6 0.031(2) 0.035(2) 0.026(2) -0.003(2) 0.0000(17) 0.0072(18)
    C7 0.043(3) 0.046(3) 0.038(3) -0.001(2) -0.001(2) -0.006(2)
    C8 0.097(5) 0.075(5) 0.057(4) -0.045(4) -0.008(3) 0.020(3)
    O4 0.081(3) 0.068(3) 0.079(3) -0.001(3) -0.021(2) 0.015(2)
    C9 0.148(9) 0.080(6) 0.086(6) -0.003(6) -0.029(6) 0.001(4)
    C10 0.139(10) 0.150(11) 0.147(9) -0.070(8) -0.041(8) 0.044(7)
_geom_special_details
;
All e.s.d.'s (except the e.s.d. in the dihedral angle between two l.s. planes)
are estimated using the full covariance matrix. The cell e.s.d.'s are taken
into account individually in the estimation of e.s.d.'s in distances, angles
and torsion angles; correlations between e.s.d.'s in cell parameters are only
used when they are defined by crystal symmetry. An approximate (isotropic)
treatment of cell e.s.d.'s is used for estimating e.s.d.'s involving l.s.
planes.
;
loop_
    _geom_bond_atom_site_label_1
    _geom_bond_atom_site_label_2
    _geom_bond_site_symmetry_2
    _geom_bond_distance
    _geom_bond_publ_flag
    Cd1 O2 . 2.288(3) y
    Cd1 O2 2_656 2.288(3) ?
    Cd1 N1 . 2.413(4) y
    Cd1 N1 2_656 2.413(4) ?
    Cd1 N3 2_656 2.315(3) ?
    Cd1 N3 . 2.315(3) y
    O1 H1 . 0.846(10) ?
    O1 N3 . 1.404(5) ?
    O2 C7 . 1.254(6) ?
    O3 C7 . 1.244(5) ?
    N1 C1 . 1.328(6) ?
    N1 C5 . 1.339(5) ?
    N2 H2A . 0.851(10) ?
    N2 H2B . 0.847(10) ?
    N2 C6 . 1.355(6) ?
    N3 C6 . 1.291(6) ?
    C1 H1A . 0.9300 ?
    C1 C2 . 1.368(7) ?
    C2 H2 . 0.9300 ?
    C2 C3 . 1.376(8) ?
    C3 H3 . 0.9300 ?
    C3 C4 . 1.381(7) ?
    C4 H4 . 0.9300 ?
    C4 C5 . 1.394(6) ?
    C5 C6 . 1.468(6) ?
    C7 C8 . 1.498(7) ?
    C8 H8A . 0.9600 ?
    C8 H8B . 0.9600 ?
    C8 H8C . 0.9600 ?
    O4 H4A . 0.851(10) ?
    O4 C9 . 1.388(10) ?
    C9 H9A . 0.9700 ?
    C9 H9B . 0.9700 ?
    C9 C10 . 1.412(14) ?
    C10 H10A . 0.9600 ?
    C10 H10B . 0.9600 ?
    C10 H10C . 0.9600 ?
loop_
    _geom_angle_atom_site_label_1
    _geom_angle_atom_site_label_2
    _geom_angle_atom_site_label_3
    _geom_angle_site_symmetry_1
    _geom_angle_site_symmetry_3
    _geom_angle
    _geom_angle_publ_flag
    O2 Cd1 O2 . 2_656 99.86(18) ?
    O2 Cd1 N1 . . 88.81(13) ?
    O2 Cd1 N1 2_656 . 163.16(12) ?
    O2 Cd1 N1 . 2_656 163.16(12) ?
    O2 Cd1 N1 2_656 2_656 88.81(13) ?
    O2 Cd1 N3 . 2_656 96.42(12) ?
    O2 Cd1 N3 . . 97.07(12) ?
    O2 Cd1 N3 2_656 . 96.42(12) ?
    O2 Cd1 N3 2_656 2_656 97.07(12) ?
    N1 Cd1 N1 2_656 . 86.69(19) ?
    N3 Cd1 N1 . . 68.01(13) ?
    N3 Cd1 N1 . 2_656 96.27(13) ?
    N3 Cd1 N1 2_656 2_656 68.01(13) ?
    N3 Cd1 N1 2_656 . 96.27(13) ?
    N3 Cd1 N3 2_656 . 159.0(2) ?
    N3 O1 H1 . . 106(4) ?
    C7 O2 Cd1 . . 129.4(3) ?
    C1 N1 Cd1 . . 124.4(3) ?
    C1 N1 C5 . . 119.2(4) ?
    C5 N1 Cd1 . . 116.4(3) ?
    H2A N2 H2B . . 119(5) ?
    C6 N2 H2A . . 120(4) ?
    C6 N2 H2B . . 111(4) ?
    O1 N3 Cd1 . . 124.9(3) ?
    C6 N3 Cd1 . . 122.3(3) ?
    C6 N3 O1 . . 112.6(3) ?
    N1 C1 H1A . . 118.5 ?
    N1 C1 C2 . . 123.1(4) ?
    C2 C1 H1A . . 118.5 ?
    C1 C2 H2 . . 120.7 ?
    C1 C2 C3 . . 118.7(5) ?
    C3 C2 H2 . . 120.7 ?
    C2 C3 H3 . . 120.5 ?
    C2 C3 C4 . . 118.9(5) ?
    C4 C3 H3 . . 120.5 ?
    C3 C4 H4 . . 120.4 ?
    C3 C4 C5 . . 119.3(4) ?
    C5 C4 H4 . . 120.4 ?
    N1 C5 C4 . . 120.8(4) ?
    N1 C5 C6 . . 117.0(4) ?
    C4 C5 C6 . . 122.2(4) ?
    N2 C6 C5 . . 120.5(4) ?
    N3 C6 N2 . . 123.3(4) ?
    N3 C6 C5 . . 116.1(4) ?
    O2 C7 C8 . . 116.7(4) ?
    O3 C7 O2 . . 124.9(5) ?
    O3 C7 C8 . . 118.3(5) ?
    C7 C8 H8A . . 109.5 ?
    C7 C8 H8B . . 109.5 ?
    C7 C8 H8C . . 109.5 ?
    H8A C8 H8B . . 109.5 ?
    H8A C8 H8C . . 109.5 ?
    H8B C8 H8C . . 109.5 ?
    C9 O4 H4A . . 116(6) ?
    O4 C9 H9A . . 108.3 ?
    O4 C9 H9B . . 108.3 ?
    O4 C9 C10 . . 115.9(9) ?
    H9A C9 H9B . . 107.4 ?
    C10 C9 H9A . . 108.3 ?
    C10 C9 H9B . . 108.3 ?
    C9 C10 H10A . . 109.5 ?
    C9 C10 H10B . . 109.5 ?
    C9 C10 H10C . . 109.5 ?
    H10A C10 H10B . . 109.5 ?
    H10A C10 H10C . . 109.5 ?
    H10B C10 H10C . . 109.5 ?
loop_
    _geom_torsion_atom_site_label_1
    _geom_torsion_atom_site_label_2
    _geom_torsion_atom_site_label_3
    _geom_torsion_atom_site_label_4
    _geom_torsion_site_symmetry_1
    _geom_torsion_site_symmetry_2
    _geom_torsion_site_symmetry_3
    _geom_torsion_site_symmetry_4
    _geom_torsion
    _geom_torsion_publ_flag
    Cd1 O2 C7 O3 . . . . 17.9(8) ?
    Cd1 O2 C7 C8 . . . . -164.0(4) ?
    Cd1 N1 C1 C2 . . . . -177.2(4) ?
    Cd1 N1 C5 C4 . . . . 176.5(3) ?
    Cd1 N1 C5 C6 . . . . -4.1(5) ?
    Cd1 N3 C6 N2 . . . . -177.2(3) ?
    Cd1 N3 C6 C5 . . . . 3.0(5) ?
    O1 N3 C6 N2 . . . . -1.7(6) ?
    O1 N3 C6 C5 . . . . 178.5(3) ?
    O2 Cd1 O2 C7 2_656 . . . 59.4(4) ?
    O2 Cd1 N1 C1 2_656 . . . -155.5(4) ?
    O2 Cd1 N1 C1 . . . . 83.0(4) ?
    O2 Cd1 N1 C5 . . . . -94.2(3) ?
    O2 Cd1 N1 C5 2_656 . . . 27.3(6) ?
    O2 Cd1 N3 O1 2_656 . . . 8.1(4) ?
    O2 Cd1 N3 O1 . . . . -92.8(3) ?
    O2 Cd1 N3 C6 2_656 . . . -177.1(4) ?
    O2 Cd1 N3 C6 . . . . 82.1(4) ?
    N1 Cd1 O2 C7 . . . . -135.1(4) ?
    N1 Cd1 O2 C7 2_656 . . . -60.6(6) ?
    N1 Cd1 N1 C1 2_656 . . . -80.8(4) ?
    N1 Cd1 N1 C5 2_656 . . . 102.1(3) ?
    N1 Cd1 N3 O1 2_656 . . . 97.6(3) ?
    N1 Cd1 N3 O1 . . . . -178.6(4) ?
    N1 Cd1 N3 C6 . . . . -3.7(3) ?
    N1 Cd1 N3 C6 2_656 . . . -87.6(4) ?
    N1 C1 C2 C3 . . . . 1.3(9) ?
    N1 C5 C6 N2 . . . . -178.9(4) ?
    N1 C5 C6 N3 . . . . 0.9(6) ?
    N3 Cd1 O2 C7 . . . . 157.2(4) ?
    N3 Cd1 O2 C7 2_656 . . . -38.9(4) ?
    N3 Cd1 N1 C1 2_656 . . . -13.3(4) ?
    N3 Cd1 N1 C1 . . . . -178.9(4) ?
    N3 Cd1 N1 C5 2_656 . . . 169.5(3) ?
    N3 Cd1 N1 C5 . . . . 3.9(3) ?
    N3 Cd1 N3 O1 2_656 . . . 137.7(3) ?
    N3 Cd1 N3 C6 2_656 . . . -47.4(3) ?
    C1 N1 C5 C4 . . . . -0.8(7) ?
    C1 N1 C5 C6 . . . . 178.6(4) ?
    C1 C2 C3 C4 . . . . -1.7(9) ?
    C2 C3 C4 C5 . . . . 0.9(8) ?
    C3 C4 C5 N1 . . . . 0.4(7) ?
    C3 C4 C5 C6 . . . . -179.0(4) ?
    C4 C5 C6 N2 . . . . 0.5(6) ?
    C4 C5 C6 N3 . . . . -179.7(4) ?
    C5 N1 C1 C2 . . . . -0.1(8) ?
loop_
    _geom_hbond_atom_site_label_D
    _geom_hbond_atom_site_label_H
    _geom_hbond_atom_site_label_A
    _geom_hbond_site_symmetry_A
    _geom_hbond_distance_DH
    _geom_hbond_distance_HA
    _geom_hbond_distance_DA
    _geom_hbond_angle_DHA
    O1 H1 O3 2_656 0.846(10) 1.86(4) 2.600(5) 145(6)
    N2 H2A O2 5_666 0.851(10) 2.200(15) 3.040(5) 169(5)
    N2 H2B O4 . 0.847(10) 2.45(4) 3.113(6) 136(5)
    O4 H4A O3 8_465 0.851(10) 2.09(3) 2.903(5) 161(8)
_iucr_refine_instructions_details
;
TITL I C 1 2/c 1 R = 0.05
CELL 0.71073 15.894 10.9654 15.0212 90 91.746 90
ZERR 4 0.003 0.0017 0.0016 0 0.012 0
LATT 7
SYMM -X,+Y,0.5-Z
SFAC C H Cd N O
UNIT 80 128 4 24 32
EQIV $1 1-X,+Y,1.5-Z
EQIV $2 1-X,1-Y,1-Z
EQIV $3 -0.5+X,1.5-Y,-0.5+Z
DFIX 0.85 0.01 O1 H1 O4 H4a N2 H2a N2 H2b
L.S. 5
PLAN  -20
SIZE 0.28 0.26 0.2
TEMP 20
HTAB O1 O3_$1
HTAB N2 O2_$2
HTAB N2 O4
HTAB O4 O3_$3
BOND $H
CONF
HTAB
fmap 2
acta 50
MORE -1
SHEL 999 0.83
WGHT    0.068900
FVAR       0.91279
CD1   3    0.500000    0.555464    0.750000    10.50000    0.03433    0.04026 =
         0.02596    0.00000   -0.00478    0.00000
O1    5    0.328860    0.579925    0.618485    11.00000    0.03546    0.05332 =
         0.04729   -0.00735   -0.01010    0.01233
H1    2    0.322556    0.623461    0.664291    11.00000   -1.50000
O2    5    0.582940    0.689810    0.675877    11.00000    0.05367    0.04557 =
         0.03480   -0.00085   -0.00262   -0.01448
O3    5    0.658999    0.775954    0.784631    11.00000    0.08892    0.04235 =
         0.05512    0.00859   -0.02734   -0.01964
N1    4    0.547937    0.395405    0.653612    11.00000    0.03625    0.03410 =
         0.03397   -0.00066   -0.00319    0.00112
N2    4    0.366797    0.418912    0.500949    11.00000    0.04308    0.04520 =
         0.03431   -0.00861   -0.00998    0.00521
H2A   2    0.383915    0.380710    0.455617    11.00000   -1.20000
H2B   2    0.332736    0.477681    0.493216    11.00000   -1.20000
N3    4    0.404835    0.516953    0.633699    11.00000    0.03064    0.04030 =
         0.03302   -0.00393   -0.00387    0.00600
C1    1    0.619606    0.334652    0.666150    11.00000    0.03906    0.06454 =
         0.04865   -0.00800   -0.01206    0.01266
AFIX  43
H1A   2    0.652823    0.351958    0.716611    11.00000   -1.20000
AFIX   0
C2    1    0.646880    0.247805    0.608334    11.00000    0.04793    0.05078 =
         0.07324   -0.00202   -0.00390    0.01929
AFIX  43
H2    2    0.696900    0.205931    0.619952    11.00000   -1.20000
AFIX   0
C3    1    0.598796    0.223664    0.532640    11.00000    0.05793    0.04803 =
         0.05879   -0.00884    0.00766    0.00823
AFIX  43
H3    2    0.616505    0.166620    0.491398    11.00000   -1.20000
AFIX   0
C4    1    0.523832    0.285498    0.518903    11.00000    0.04617    0.04109 =
         0.03902   -0.01016   -0.00086    0.00376
AFIX  43
H4    2    0.489999    0.269804    0.468603    11.00000   -1.20000
AFIX   0
C5    1    0.499428    0.371679    0.581239    11.00000    0.03470    0.02819 =
         0.02827    0.00479    0.00081   -0.00266
C6    1    0.419956    0.439293    0.571606    11.00000    0.03101    0.03461 =
         0.02643    0.00724   -0.00005   -0.00275
C7    1    0.631358    0.770930    0.706358    11.00000    0.04312    0.04568 =
         0.03805   -0.00566   -0.00062   -0.00145
C8    1    0.659381    0.866081    0.642086    11.00000    0.09714    0.07538 =
         0.05694    0.01961   -0.00845   -0.04462
AFIX 137
H8A   2    0.678246    0.827294    0.588985    11.00000   -1.50000
H8B   2    0.704698    0.912489    0.668841    11.00000   -1.50000
H8C   2    0.613154    0.919422    0.627256    11.00000   -1.50000
AFIX   0
O4    5    0.209290    0.519409    0.396756    11.00000    0.08056    0.06774 =
         0.07902    0.01503   -0.02068   -0.00137
H4A   2    0.207199    0.583044    0.364384    11.00000   -1.50000
C9    1    0.167429    0.417998    0.362289    11.00000    0.14811    0.08045 =
         0.08562    0.00120   -0.02947   -0.00330
AFIX  23
H9A   2    0.176595    0.350498    0.403180    11.00000   -1.20000
H9B   2    0.192717    0.396063    0.306551    11.00000   -1.20000
AFIX   0
C10   1    0.079871    0.431529    0.346596    11.00000    0.13896    0.14965 =
         0.14724    0.04397   -0.04078   -0.07017
AFIX 137
H10A  2    0.054050    0.456465    0.400603    11.00000   -1.50000
H10B  2    0.056261    0.355143    0.327083    11.00000   -1.50000
H10C  2    0.069779    0.492179    0.301433    11.00000   -1.50000
HKLF 4
REM  I C 1 2/c 1 R = 0.05
REM R1 =  0.0469 for   2017 Fo > 4sig(Fo)  and  0.0602 for all   2400 data
REM    173 parameters refined using      4 restraints
END
WGHT      0.0689      0.0000
REM Highest difference peak  0.852,  deepest hole -0.476,  1-sigma level  0.127
Q1    1   0.5623  0.6114  0.7466  11.00000  0.05    0.85
Q2    1   0.4360  0.5052  0.7452  11.00000  0.05    0.84
Q3    1   0.3383  0.7067  0.7451  11.00000  0.05    0.76
Q4    1   0.3969  0.4525  0.7549  11.00000  0.05    0.75
Q5    1   0.6538  0.4092  0.7464  11.00000  0.05    0.72
Q6    1   0.7130  0.7669  0.7459  11.00000  0.05    0.64
Q7    1   0.6097  0.6593  0.7506  11.00000  0.05    0.63
Q8    1   0.7615  0.8102  0.7503  11.00000  0.05    0.62
Q9    1   0.7438  0.7964  0.7477  11.00000  0.05    0.61
Q10   1   0.5873  0.5549  0.8254  11.00000  0.05    0.57
Q11   1   0.1258  0.4467  0.4010  11.00000  0.05    0.45
Q12   1   0.1740  0.3178  0.3530  11.00000  0.05    0.41
Q13   1   0.5200  0.5931  0.8036  11.00000  0.05    0.41
Q14   1   0.4555  0.4264  0.5717  11.00000  0.05    0.39
Q15   1   0.7396  0.8224  0.6510  11.00000  0.05    0.38
Q16   1   0.0598  0.4143  0.4019  11.00000  0.05    0.36
Q17   1   0.6030  0.3029  0.6409  11.00000  0.05    0.35
Q18   1   0.4567  0.4362  0.8382  11.00000  0.05    0.34
Q19   1   0.1446  0.4030  0.4508  11.00000  0.05    0.34
Q20   1   0.5193  0.3420  0.5476  11.00000  0.05    0.34
REM The information below was added by Olex2.
REM
REM R1 = 0.0469 for 2017 Fo > 4sig(Fo) and 0.0602 for all 6891 data
REM n/a parameters refined using n/a restraints
REM Highest difference peak 0.85, deepest hole -0.48
REM Mean Shift 0, Max Shift 0.000.
REM +++ Tabular Listing of Refinement Information +++
REM R1_all = 0.0602
REM R1_gt = 0.0469
REM wR_ref = 0.1251
REM GOOF = 1.052
REM Shift_max = 0.000
REM Shift_mean = 0
REM Reflections_all = 6891
REM Reflections_gt = 2017
REM Parameters = n/a
REM Hole = -0.48
REM Peak = 0.85
REM Flack = n/a
;
