# Supplementary material for: Crystal structure of bis­(acetato-κO)bis­(pyridine-2-carboxamide oxime-κ2 N,N′)cadmium ethanol disolvate
Source: Acta Crystallogr Sect E Struct Rep Online. 2014 Aug 23;70(Pt 9):142–4. doi: 10.1107/S1600536814017978 (PMC4186130; doi:10.1107/S1600536814017978)
Supplement: Supplementary file 2 [file e-70-00142-Isup2.hkl]

# 
# h,k,l, Fc-squared, Fo-squared, sigma(Fo-squared) and status flag 
# 
data_I
_shelx_title ' I C 1 2/c 1 R = 0.05' 
_shelx_refln_list_code          4 
_shelx_F_calc_maximum      410.47 
_exptl_crystal_F_000      1224.00 
_reflns_d_resolution_high  0.8301 
 
loop_ 
 _symmetry_equiv_pos_as_xyz 
 'x, y, z' 
 '-x, y, -z+1/2' 
 'x+1/2, y+1/2, z' 
 '-x+1/2, y+1/2, -z+1/2' 
 '-x, -y, -z' 
 'x, -y, z-1/2' 
 '-x+1/2, -y+1/2, -z' 
 'x+1/2, -y+1/2, z-1/2' 
 
_cell_length_a    15.8940 
_cell_length_b    10.9654 
_cell_length_c    15.0212 
_cell_angle_alpha  90.000 
_cell_angle_beta   91.746 
_cell_angle_gamma  90.000 
 
_shelx_F_squared_multiplier     1.000 
 
loop_ 
 _refln_index_h 
 _refln_index_k 
 _refln_index_l 
 _refln_F_squared_calc 
 _refln_F_squared_meas 
 _refln_F_squared_sigma 
 _refln_observed_status 
   4   0   0     8634.99    10346.99    379.00 o 
   6   0   0    39928.71    38551.69   1101.36 o 
   8   0   0    12469.12    12461.94    563.60 o 
  10   0   0    11826.78    11069.59    404.84 o 
  12   0   0    11883.70    11681.85    449.75 o 
  14   0   0     5298.86     5576.32    463.31 o 
  16   0   0     1514.56     1783.79    292.60 o 
  18   0   0     1150.72     1071.42    239.68 o 
   3   1   0    48719.39    50727.85    883.57 o 
   5   1   0     2936.17     2974.20    145.77 o 
   7   1   0    23552.19    22610.94    552.69 o 
   9   1   0     8937.54     9221.06    345.78 o 
  11   1   0    11280.25    11775.48    310.06 o 
  13   1   0     4922.71     4623.62    288.08 o 
  15   1   0     1967.79     2213.80    214.08 o 
  17   1   0     2079.21     2284.11    231.30 o 
  19   1   0      700.68      781.12    172.70 o 
   0   2   0    11588.49    11677.33    335.09 o 
   2   2   0     6211.34     8081.18    325.28 o 
   4   2   0    29346.19    27242.07    832.55 o 
   6   2   0     2258.80     2004.23    108.07 o 
   8   2   0      731.11      532.31    112.75 o 
  10   2   0     9439.87     8796.93    375.09 o 
  12   2   0     3479.65     3477.39    193.67 o 
  14   2   0     1751.56     1585.89    246.54 o 
  16   2   0     1201.67     1059.72    178.97 o 
  18   2   0      995.51      928.87    344.71 o 
   1   3   0     1054.53     1008.97     45.97 o 
   3   3   0      118.32      282.75     96.54 o 
   5   3   0      313.37      227.75     55.44 o 
   7   3   0     6689.66     5821.23    255.67 o 
   9   3   0      559.15      781.01    169.30 o 
  11   3   0     2666.96     2554.56    167.02 o 
  13   3   0     1269.99     1187.14    154.54 o 
  15   3   0       96.30       19.93     75.37 o 
  17   3   0      127.07       54.72    129.57 o 
   0   4   0     3216.50     3271.15    183.65 o 
   2   4   0       45.90       71.25     29.60 o 
   4   4   0       95.50      117.31     40.35 o 
   6   4   0      313.77      429.04    107.75 o 
   8   4   0      352.37      324.70    127.92 o 
  10   4   0     1067.66     1186.57    114.16 o 
  12   4   0      102.18       49.93     39.91 o 
  14   4   0      131.67       99.79     37.01 o 
  16   4   0      161.21      230.14    126.80 o 
  18   4   0       95.72     -112.14    139.59 o 
   1   5   0     2224.13     1831.06     88.70 o 
   3   5   0      810.30      841.55     71.38 o 
   5   5   0     4323.19     4879.59    198.74 o 
   7   5   0     2026.85     1798.54    232.64 o 
   9   5   0       22.27      -31.85     98.00 o 
  11   5   0      296.06      247.16     83.94 o 
  13   5   0       53.43       78.96     50.57 o 
  15   5   0      460.86      344.00    174.07 o 
  17   5   0      351.34      423.17    178.24 o 
   0   6   0    16655.58    15161.67    542.46 o 
   2   6   0     2201.38     2051.44    276.27 o 
   4   6   0       92.18      109.01     37.00 o 
   6   6   0     9486.60    11005.73    244.40 o 
   8   6   0     1133.66     1082.95    135.17 o 
  10   6   0      143.56      123.88     61.56 o 
  12   6   0      914.70      797.44    193.14 o 
  14   6   0      767.19      961.97    234.73 o 
  16   6   0      412.57      215.77    116.56 o 
   1   7   0     4310.81     3921.37    142.76 o 
   3   7   0     5445.03     5329.75    271.29 o 
   5   7   0     7538.52     7233.59    245.53 o 
   7   7   0     1065.15     1423.28     77.61 o 
   9   7   0      460.57      512.34     84.50 o 
  11   7   0     1328.31     1388.91    251.61 o 
  13   7   0     1219.75     1154.97    251.72 o 
  15   7   0      563.25      158.69    123.70 o 
   0   8   0     4099.81     4675.99    212.48 o 
   2   8   0     5370.77     5091.77    190.11 o 
   4   8   0     2558.96     2424.12    197.06 o 
   6   8   0      858.18      997.07    201.14 o 
   8   8   0     1053.94     1236.14    177.89 o 
  10   8   0     2572.64     2570.93    113.72 o 
  12   8   0     2098.65     2163.86    340.36 o 
  14   8   0      787.00      766.02    231.48 o 
   1   9   0     4891.69     5256.74    229.56 o 
   3   9   0      150.77      137.13     61.13 o 
   5   9   0      988.60     1008.55    146.19 o 
   7   9   0     3039.35     3327.82    388.04 o 
   9   9   0     2683.08     3118.20    397.86 o 
  11   9   0     1528.84     1605.85    300.48 o 
  13   9   0     1285.37     1426.82    292.40 o 
   2  10   0     1421.28     1542.96    112.41 o 
   4  10   0     1716.72     1653.82    248.32 o 
   6  10   0     2601.47     2793.47    368.99 o 
   8  10   0     1986.82     2168.08    338.00 o 
  10  10   0     1275.02     1830.93    328.73 o 
  12  10   0     1129.20     1297.18    287.77 o 
   1  11   0      235.19      175.94    102.40 o 
   3  11   0     3873.74     3979.76    279.91 o 
   5  11   0     2650.34     2310.58    353.37 o 
   7  11   0      583.50      563.92    194.96 o 
   9  11   0     1102.52     1310.52    287.90 o 
   0  12   0      256.99      405.36    155.25 o 
   2  12   0     1137.31     1107.40    155.70 o 
   4  12   0     1246.15     1086.64    253.06 o 
   6  12   0      250.50      326.93    176.85 o 
   8  12   0      239.84      178.85    143.47 o 
   1  13   0      222.01       78.11    106.65 o 
   3  13   0       51.59     -137.36    137.36 o 
 -19   1   1       13.87       -1.58     67.10 o 
 -17   1   1        4.20      -59.33     96.17 o 
 -15   1   1      127.43      143.94     76.18 o 
 -13   1   1     2745.45     2854.86    228.40 o 
 -11   1   1     3591.15     3638.38    167.32 o 
  -9   1   1     1134.71      938.14    125.72 o 
  -7   1   1     5307.75     5664.46    245.46 o 
  -5   1   1     2599.05     2320.57    150.46 o 
  -3   1   1      481.06      408.50     65.62 o 
   3   1   1     3080.93     3123.92    130.57 o 
   5   1   1     1746.44     1527.15     60.99 o 
   7   1   1      682.56      615.05     80.24 o 
   9   1   1       84.51       85.00     57.52 o 
  11   1   1      761.32      806.69     80.38 o 
  13   1   1      718.50      701.40    117.08 o 
  15   1   1      288.64      179.82     74.69 o 
  17   1   1      407.05      453.19    113.82 o 
  19   1   1       15.23       34.33     72.14 o 
 -18   2   1      229.31      301.90    110.97 o 
 -16   2   1        2.13      -27.87     64.09 o 
 -14   2   1     1098.93     1311.99    168.38 o 
 -12   2   1     7191.67     6789.85    279.85 o 
 -10   2   1     4265.94     4105.52    131.25 o 
  -8   2   1     7820.28     7975.85    212.93 o 
  -6   2   1     9314.23     8736.26    302.69 o 
  -4   2   1     1853.17     1729.82    172.73 o 
  -2   2   1    12302.85    17040.71    534.03 o 
   0   2   1     5348.83     5671.94    227.67 o 
   2   2   1     2375.74     3148.07    190.55 o 
   4   2   1    13263.83    12951.80    330.30 o 
   6   2   1      353.25      314.43     57.27 o 
   8   2   1      213.92      337.11     61.97 o 
  10   2   1     8563.81     8508.61    288.70 o 
  12   2   1     4505.41     5135.81    232.86 o 
  14   2   1      833.40      675.03    116.72 o 
  16   2   1     1628.12     1783.97    201.28 o 
  18   2   1      386.83      570.98    141.21 o 
 -17   3   1      361.47      600.93    132.70 o 
 -15   3   1      108.75      132.14     81.40 o 
 -13   3   1     2676.10     2871.19    235.93 o 
 -11   3   1     5495.99     5264.98    169.23 o 
  -9   3   1     4962.50     5403.14    276.50 o 
  -7   3   1    18705.68    10840.47   7936.73 o 
  -5   3   1    32673.19    32443.50   1018.48 o 
  -3   3   1      293.35      381.78     77.91 o 
  -1   3   1      437.20      535.48     47.89 o 
   1   3   1    13239.75    13252.54    274.67 o 
   3   3   1    34803.82    45677.89   1264.95 o 
   5   3   1    11455.24    10642.85    322.91 o 
   7   3   1     5381.21     4948.62    229.32 o 
   9   3   1    14250.81    13617.18    566.65 o 
  11   3   1     6878.02     6625.07    209.48 o 
  13   3   1     2405.98     2332.95    153.32 o 
  15   3   1     2477.93     2389.31    225.11 o 
  17   3   1     1943.49     2068.89    228.20 o 
 -18   4   1      985.04      832.17    242.55 o 
 -16   4   1      825.19     1365.10    272.11 o 
 -14   4   1     2270.65     2164.70    163.69 o 
 -12   4   1     5221.75     5440.68    504.68 o 
 -10   4   1     1004.85     1245.27    146.24 o 
  -8   4   1    11309.64    11718.29    623.11 o 
  -6   4   1    32693.98    16117.62  14279.10 o 
  -4   4   1     6228.12     7706.13    246.35 o 
  -2   4   1    11630.58    10980.81    200.09 o 
   0   4   1    34997.09    34335.68    665.68 o 
   2   4   1     6145.06     6385.65    333.10 o 
   4   4   1     4782.65     5190.60    422.03 o 
   6   4   1    29594.10    28472.94    681.25 o 
   8   4   1    14099.41    15099.74    705.71 o 
  10   4   1    10903.33    11212.50    361.76 o 
  12   4   1     3921.28     3746.31    214.85 o 
  14   4   1      925.48     1059.84    103.22 o 
  16   4   1     3578.72     4233.46    457.50 o 
  18   4   1     2322.64     2912.45    399.37 o 
 -17   5   1     1045.01      949.36    235.36 o 
 -15   5   1     2429.80     2563.13    364.47 o 
 -13   5   1     3382.30     3546.72    212.94 o 
 -11   5   1     3985.56     4586.90    426.52 o 
  -9   5   1     7392.40     7306.59    345.14 o 
  -7   5   1    17696.74    16897.62   1536.98 o 
  -5   5   1    11771.08    15039.37    404.75 o 
  -3   5   1     4517.30     4152.07    182.34 o 
  -1   5   1    28693.73    26916.81    775.65 o 
   1   5   1    12204.34    12525.87    309.56 o 
   3   5   1    12020.96    12158.57    935.28 o 
   5   5   1    18644.61    20961.01    710.07 o 
   7   5   1     8586.44     8777.03    536.29 o 
   9   5   1     9469.96     9119.64    317.16 o 
  11   5   1     3606.27     3636.15    248.32 o 
  13   5   1      636.61      784.68    102.11 o 
  15   5   1     1639.95     1742.03    293.96 o 
  17   5   1     3080.35     3137.68    431.01 o 
 -16   6   1      874.72     1078.21    253.34 o 
 -14   6   1     1460.79     2044.89    338.12 o 
 -12   6   1     4561.37     4184.48    433.90 o 
 -10   6   1     5668.41     5266.25    463.09 o 
  -8   6   1     4916.76     4599.22    216.01 o 
  -6   6   1     2948.55     3424.46    175.45 o 
  -4   6   1     9359.66     8937.39    295.72 o 
  -2   6   1     9120.72     7894.51    215.50 o 
   0   6   1    12758.16    12613.96    429.73 o 
   2   6   1    29063.98    27260.00   1704.53 o 
   4   6   1     8344.32     8236.92    468.70 o 
   6   6   1     2875.54     3107.41    163.15 o 
   8   6   1     1571.86     1510.45     93.65 o 
  10   6   1     2562.76     2733.66    217.55 o 
  12   6   1     2003.57     1875.49    169.91 o 
  14   6   1     1262.97     1766.00    306.77 o 
  16   6   1     1092.47     1227.37    257.57 o 
 -15   7   1      354.18      618.10    214.80 o 
 -13   7   1      742.65      710.87    217.09 o 
 -11   7   1     3151.88     2908.53    200.50 o 
  -9   7   1     1969.31     1755.12    140.15 o 
  -7   7   1       48.07       91.14     45.83 o 
  -5   7   1     1481.82     1579.30    123.60 o 
  -3   7   1     3552.59     3000.76    301.01 o 
  -1   7   1     7171.14     7133.38    253.18 o 
   1   7   1     6623.19     6082.42    176.27 o 
   3   7   1     8816.05     8218.55    344.53 o 
   5   7   1     3409.48     3598.69    240.86 o 
   7   7   1     1212.45     1166.26    221.84 o 
   9   7   1     1532.02     1401.53    127.52 o 
  11   7   1      532.79      432.66    156.91 o 
  13   7   1     1265.94     1481.72    277.60 o 
  15   7   1      498.18      477.37    176.00 o 
 -14   8   1       97.08       68.78    105.70 o 
 -12   8   1       70.26      145.00    115.80 o 
 -10   8   1       30.76       70.61     92.66 o 
  -8   8   1       40.04       95.14     36.51 o 
  -6   8   1      149.30      211.10     61.01 o 
  -4   8   1      759.37      837.39    189.91 o 
  -2   8   1     2594.82     2345.18    131.53 o 
   0   8   1     1253.51     1150.86     86.63 o 
   2   8   1      990.88      960.98     86.84 o 
   4   8   1       78.30       67.76     68.85 o 
   6   8   1     2690.78     2098.87    296.03 o 
   8   8   1     1504.19     1889.90    296.47 o 
  10   8   1       31.02       31.60    113.44 o 
  12   8   1      135.23       81.34     89.64 o 
  14   8   1      216.77       94.64     93.63 o 
 -13   9   1      226.95      105.95    128.18 o 
 -11   9   1        0.26       55.31     78.95 o 
  -9   9   1        3.89       -5.25     84.71 o 
  -7   9   1      701.96      575.22    175.48 o 
  -5   9   1       13.77       77.74     62.42 o 
  -3   9   1       72.13      -15.93     60.98 o 
  -1   9   1      241.90      151.56     46.04 o 
   1   9   1      357.06      331.19     68.54 o 
   3   9   1      360.51      478.28    104.83 o 
   5   9   1       29.37       58.80    113.44 o 
   7   9   1      135.74      174.05    119.82 o 
   9   9   1       37.78      148.12    128.58 o 
  11   9   1       19.32       -3.65    128.31 o 
  13   9   1        0.14      -68.16    142.78 o 
 -12  10   1      378.06      322.02    170.77 o 
 -10  10   1        1.09       21.44     97.75 o 
  -8  10   1       77.16       92.23    100.00 o 
  -6  10   1     1775.97     2017.43    322.46 o 
  -4  10   1       23.17       78.10     65.09 o 
  -2  10   1       45.60      106.69     41.45 o 
   0  10   1     2311.86     1332.06    843.84 o 
   2  10   1      176.84      114.58     49.35 o 
   4  10   1      970.52      714.67    191.47 o 
   6  10   1     1205.32     1174.42    246.05 o 
   8  10   1      206.61       71.88    106.88 o 
  10  10   1       73.08      386.24    153.15 o 
  12  10   1      165.30      477.74    196.98 o 
  -9  11   1      370.71      571.76    180.66 o 
  -7  11   1      694.36      547.75    188.53 o 
  -5  11   1      680.33      797.60    213.38 o 
  -3  11   1      715.74      766.85    130.92 o 
  -1  11   1      171.30      172.92     68.33 o 
   1  11   1      745.97      676.33     85.52 o 
   3  11   1     2388.71     2374.15    221.14 o 
   5  11   1     2721.23     2570.15    370.25 o 
   7  11   1      536.31      197.56     99.60 o 
   9  11   1      113.79       -1.37    114.41 o 
  -6  12   1      986.40     1040.07    249.87 o 
  -4  12   1      871.11      962.94    229.13 o 
  -2  12   1      452.38      417.41    117.29 o 
   0  12   1      260.72      333.10     89.20 o 
   2  12   1     1411.73     1712.59    188.17 o 
   4  12   1     3005.99     3342.33    278.44 o 
   6  12   1      504.76      539.00    194.20 o 
  -3  13   1      287.71      634.28    220.23 o 
  -1  13   1      406.05      598.78    193.48 o 
   1  13   1     1079.65     1015.40    183.43 o 
   3  13   1      719.56      543.90    198.78 o 
 -18   0   2     1654.99     2244.98    347.87 o 
 -16   0   2     2185.02     2410.70    333.89 o 
 -14   0   2     6526.84     6976.40    545.95 o 
 -12   0   2     9079.41     9287.37    588.18 o 
 -10   0   2      205.07       88.91     92.11 o 
  -8   0   2     1391.67     1044.26    162.28 o 
  -6   0   2    35181.94    33965.81    643.29 o 
  -4   0   2      240.29      236.49     82.69 o 
  -2   0   2    17794.29    19076.37    540.96 o 
   2   0   2     9005.59     8474.73    189.88 o 
   4   0   2    33659.27    33549.89    621.35 o 
   6   0   2     4375.05     4707.28    131.91 o 
   8   0   2    15089.47    13969.05    635.28 o 
  10   0   2    14329.47    13527.72    620.98 o 
  12   0   2     3312.35     3478.38    227.35 o 
  14   0   2      846.24      872.35    182.36 o 
  16   0   2     2652.19     2840.67    348.16 o 
  18   0   2     1940.09     2108.14    323.28 o 
 -19   1   2     1231.56     1270.49    199.14 o 
 -17   1   2     1416.35     1331.77    185.68 o 
 -15   1   2     2351.32     2414.26    229.74 o 
 -13   1   2     7576.63     7903.89    394.41 o 
 -11   1   2     3459.53     3270.69    160.84 o 
  -9   1   2     6466.18     6228.98    292.92 o 
  -7   1   2     3560.90     3530.56    194.29 o 
  -5   1   2     5389.99     4791.21    212.30 o 
  -3   1   2    39659.52    41476.70    613.36 o 
  -1   1   2     6090.65     8634.30    213.46 o 
   1   1   2    16168.96    19444.79   2337.39 o 
   3   1   2    25640.39    26097.35    261.84 o 
   5   1   2    42832.84    41719.48    635.06 o 
   7   1   2     9184.08     9450.28    214.28 o 
   9   1   2    13124.26    12944.58    384.19 o 
  11   1   2    10696.49    10523.74    280.98 o 
  13   1   2      203.86      281.51     68.69 o 
  15   1   2     1066.79      847.38    132.66 o 
  17   1   2     1716.31     1843.12    206.19 o 
 -18   2   2      726.88      782.10    154.05 o 
 -16   2   2     1165.49     1389.21    191.17 o 
 -14   2   2     2043.71     2179.30    215.82 o 
 -12   2   2     4330.26     4270.93    277.43 o 
 -10   2   2     5024.02     5183.92    226.97 o 
  -8   2   2     1305.91     1054.04     75.45 o 
  -6   2   2     6502.62     6524.55    190.40 o 
  -4   2   2    39203.23    40201.91    761.42 o 
  -2   2   2   168488.86   214863.83   3687.02 o 
   0   2   2     3858.03     3993.88    134.40 o 
   2   2   2      974.74     1044.50     84.84 o 
   4   2   2    36560.00    34109.49   1037.25 o 
   6   2   2     7335.64     7157.46    241.56 o 
   8   2   2    18264.61    18400.75    324.95 o 
  10   2   2    11283.73    10568.62    323.44 o 
  12   2   2     2211.69     2502.15    139.75 o 
  14   2   2      136.93      214.70     78.17 o 
  16   2   2      280.42       71.90    135.02 o 
  18   2   2     1132.97     1306.03    185.23 o 
 -17   3   2      289.33      260.29     91.78 o 
 -15   3   2      669.73      873.23    149.46 o 
 -13   3   2     2498.83     2353.92    204.35 o 
 -11   3   2      866.86      837.80     69.03 o 
  -9   3   2     1205.39     1037.77     85.31 o 
  -7   3   2     2421.41     2803.94    156.82 o 
  -5   3   2    21897.82    21345.83    763.17 o 
  -3   3   2    39688.32    47681.13    888.75 o 
  -1   3   2     5078.24     5676.11    192.32 o 
   1   3   2     4579.06     5001.99    262.09 o 
   3   3   2      980.55     1405.83    145.72 o 
   5   3   2    11911.48    12368.03    347.75 o 
   7   3   2    18260.64    17927.67    424.11 o 
   9   3   2     3937.67     3789.95    220.07 o 
  11   3   2     1081.12     1039.05     89.30 o 
  13   3   2      240.34      181.22     55.80 o 
  15   3   2      775.21      774.46    133.06 o 
  17   3   2      437.26      540.29    126.68 o 
 -18   4   2        4.53     -155.87    155.87 o 
 -16   4   2       79.66      190.52    126.60 o 
 -14   4   2      270.02      358.30    159.63 o 
 -12   4   2      467.19      481.05     75.86 o 
 -10   4   2       86.74      166.18     55.57 o 
  -8   4   2       45.68      -19.42     54.35 o 
  -6   4   2     5424.93     4716.73    350.17 o 
  -4   4   2      435.53      552.74     72.89 o 
  -2   4   2     1400.96     1478.39     72.01 o 
   0   4   2      673.27      605.80     55.17 o 
   2   4   2      472.11      920.71    136.50 o 
   4   4   2     1090.38     1292.43    182.55 o 
   6   4   2      208.85      158.69     75.33 o 
   8   4   2     3774.57     3846.17    169.13 o 
  10   4   2        1.97       -7.43     38.85 o 
  12   4   2      152.62       50.76     55.49 o 
  14   4   2      756.70      652.57    175.12 o 
  16   4   2      612.89      579.57    183.04 o 
  18   4   2      214.19      125.52    137.99 o 
 -17   5   2      116.10       27.95    100.69 o 
 -15   5   2      144.66      143.59    104.35 o 
 -13   5   2       40.10       19.82     56.76 o 
 -11   5   2      311.48      261.02    112.14 o 
  -9   5   2      276.86      210.62     74.88 o 
  -7   5   2     2626.65     2656.48    161.64 o 
  -5   5   2     1247.84     1442.45    100.59 o 
  -3   5   2      221.40      187.46     39.81 o 
  -1   5   2     1055.68     1272.69     84.22 o 
   1   5   2     1038.00      957.74     68.48 o 
   3   5   2     4872.05     4901.58    326.66 o 
   5   5   2     6759.16     7801.38    558.40 o 
   7   5   2      420.84      248.34    414.15 o 
   9   5   2        2.09      -12.93     65.47 o 
  11   5   2       47.93       53.76     36.85 o 
  13   5   2       11.35        0.85     34.74 o 
  15   5   2      110.24      131.82     89.46 o 
  17   5   2        0.33       28.47    101.21 o 
 -16   6   2      183.06       36.09    103.99 o 
 -14   6   2      785.87     1341.36    272.42 o 
 -12   6   2     1056.63     1309.76    147.36 o 
 -10   6   2       64.12      124.26    118.13 o 
  -8   6   2      870.69      875.42     89.92 o 
  -6   6   2     3039.43     3263.33    184.29 o 
  -4   6   2     2593.08     2998.51    135.20 o 
  -2   6   2     2696.22     2799.87    129.56 o 
   0   6   2      839.51      686.05     81.39 o 
   2   6   2      130.48      108.62     39.97 o 
   4   6   2     8813.74     8473.30    353.20 o 
   6   6   2     5056.58     6383.60    321.37 o 
   8   6   2      221.86      280.55     66.20 o 
  10   6   2     3032.85     3002.71    224.24 o 
  12   6   2      269.26      330.79     78.32 o 
  14   6   2       95.45      193.28    103.31 o 
  16   6   2      533.13      366.85    157.38 o 
 -15   7   2      280.03      484.79    181.85 o 
 -13   7   2      687.77      742.96    120.54 o 
 -11   7   2     3809.48     3877.51    242.42 o 
  -9   7   2     2521.49     2649.50    187.97 o 
  -7   7   2      806.08     1009.60    110.23 o 
  -5   7   2     2785.45     3030.66    183.78 o 
  -3   7   2     6495.59     6563.61    278.66 o 
  -1   7   2     2018.82     1875.04    145.56 o 
   1   7   2      810.24      816.57     76.55 o 
   3   7   2    12347.61    13098.29    623.04 o 
   5   7   2     4197.44     4343.78    342.12 o 
   7   7   2     1024.32     1209.62    222.65 o 
   9   7   2     2771.07     2886.23    224.33 o 
  11   7   2     2372.79     2079.72    115.80 o 
  13   7   2     1766.65     1735.61    303.68 o 
  15   7   2      843.60      913.06    224.82 o 
 -14   8   2      989.88      678.07    214.26 o 
 -12   8   2      937.88     1050.91    245.73 o 
 -10   8   2     2458.12     2479.81    183.98 o 
  -8   8   2     7179.62     8783.78    366.98 o 
  -6   8   2     2976.54     3193.88    198.20 o 
  -4   8   2     4076.52     4298.54    259.20 o 
  -2   8   2     8158.24     8256.69    263.21 o 
   0   8   2     4146.93     4104.02    252.67 o 
   2   8   2     3841.56     3134.61    141.05 o 
   4   8   2     7806.67     7696.94    659.47 o 
   6   8   2     3221.69     2944.76    346.52 o 
   8   8   2      720.31      808.09    182.47 o 
  10   8   2     4201.26     4705.90    467.16 o 
  12   8   2     3463.25     3544.80    437.14 o 
  14   8   2     1169.71     1056.06    240.98 o 
 -13   9   2      969.92     1345.46    296.70 o 
 -11   9   2      544.99      557.69    174.58 o 
  -9   9   2     1683.87     2384.80    174.62 o 
  -7   9   2    10293.69    10259.25    380.02 o 
  -5   9   2     7446.54     6757.46    538.15 o 
  -3   9   2     1765.76     1824.88    321.41 o 
  -1   9   2     5431.26     5152.75    261.14 o 
   1   9   2     5230.75     5184.95    262.96 o 
   3   9   2     3607.50     3495.10    249.27 o 
   5   9   2     2912.65     2542.24    330.68 o 
   7   9   2     2581.12     2472.27    343.00 o 
   9   9   2     2642.04     4185.42    463.45 o 
  11   9   2     1898.35     2108.75    339.22 o 
  13   9   2     1176.22     1304.90    276.21 o 
 -12  10   2      430.41      300.15    155.25 o 
 -10  10   2      598.64      880.59    231.45 o 
  -8  10   2     1305.19     1224.82    254.95 o 
  -6  10   2     4668.58     4322.00    457.19 o 
  -4  10   2     5307.15     5421.28    313.45 o 
  -2  10   2     1438.66     1362.21    146.22 o 
   0  10   2     2014.78     2062.97    107.93 o 
   2  10   2     2267.80     2248.07    186.22 o 
   4  10   2      481.53      541.68    173.92 o 
   6  10   2     1304.19     1316.65    266.38 o 
   8  10   2     2616.68     2960.43    397.65 o 
  10  10   2     1531.41     2004.96    340.12 o 
  12  10   2      620.04      565.55    222.65 o 
  -9  11   2      529.00      367.62    172.53 o 
  -7  11   2      269.49      315.70    139.21 o 
  -5  11   2      860.27      914.37    223.67 o 
  -3  11   2     1639.46     1741.84    179.28 o 
  -1  11   2      620.19      721.40     86.60 o 
   1  11   2      145.82       94.30     70.10 o 
   3  11   2      293.73      255.54     84.38 o 
   5  11   2      327.98      541.47    194.61 o 
   7  11   2      852.15      582.02    193.08 o 
   9  11   2      831.30     1258.68    291.58 o 
  -6  12   2      115.89       78.55    105.41 o 
  -4  12   2       57.47       36.07    114.19 o 
  -2  12   2       31.76       22.23    118.61 o 
   0  12   2      227.79      142.15     66.44 o 
   2  12   2      133.13      287.91     97.26 o 
   4  12   2       14.42      -15.73     56.56 o 
   6  12   2      404.97      317.62    159.23 o 
  -1  13   2       51.99      -97.02    111.09 o 
   1  13   2      318.43      269.81    105.92 o 
 -17   1   3        3.88      -70.22     83.06 o 
 -15   1   3      101.59      122.80     74.36 o 
 -13   1   3      283.78      252.12    101.01 o 
 -11   1   3      314.35      257.77     45.63 o 
  -9   1   3     5264.12     5421.08    279.12 o 
  -7   1   3    10530.74    10806.81    395.50 o 
  -5   1   3      393.99      419.25     61.72 o 
  -3   1   3      193.47      222.31     58.05 o 
  -1   1   3    31047.01    41370.70    651.37 o 
   1   1   3    31600.46    32716.19    679.58 o 
   3   1   3     7026.00     6919.55     97.70 o 
   5   1   3     7339.17     8515.71    352.89 o 
   7   1   3     2980.96     3007.26    109.95 o 
   9   1   3       72.46       69.46     40.60 o 
  11   1   3     1068.96     1009.29     63.17 o 
  13   1   3     3506.89     3598.38    197.76 o 
  15   1   3     2099.90     2187.92    207.57 o 
  17   1   3      271.52      358.66    103.86 o 
 -18   2   3      479.22      559.39    135.17 o 
 -16   2   3      424.15      246.95     97.89 o 
 -14   2   3     1420.81     1157.67    164.83 o 
 -12   2   3     1724.38     2028.65    197.37 o 
 -10   2   3     6422.98     6534.12    276.04 o 
  -8   2   3    13199.08    13405.34    449.72 o 
  -6   2   3      986.01      879.95     80.81 o 
  -4   2   3    15853.58    15267.02    501.68 o 
  -2   2   3   112242.45   141922.44   1624.88 o 
   0   2   3    14558.73    14453.18    314.99 o 
   2   2   3       53.52       26.80     22.05 o 
   4   2   3    31812.13    30555.98    381.90 o 
   6   2   3     8617.09     8412.64    188.92 o 
   8   2   3     2046.40     1992.74    109.69 o 
  10   2   3     4931.13     4529.93    199.49 o 
  12   2   3     3042.98     3027.85    151.51 o 
  14   2   3     5194.92     5144.87    310.74 o 
  16   2   3     2485.25     2374.34    225.36 o 
  18   2   3      375.84      413.76    153.29 o 
 -17   3   3     1519.57     1357.93    281.65 o 
 -15   3   3     2273.39     2112.83    278.45 o 
 -13   3   3     2941.02     2862.26    426.84 o 
 -11   3   3     7870.91     7562.97    531.32 o 
  -9   3   3    10908.86    11454.09    363.93 o 
  -7   3   3     2647.13     2377.19    163.44 o 
  -5   3   3    16721.96    17601.41    663.23 o 
  -3   3   3   103641.86   133187.66   1566.82 o 
  -1   3   3    17033.61    16593.92    323.87 o 
   1   3   3     2913.93     2392.61    204.34 o 
   3   3   3    29274.86    28698.16   1183.22 o 
   5   3   3     4426.72     3622.90     99.12 o 
   7   3   3     4421.30     4042.22    154.98 o 
   9   3   3     7819.96     7604.80    209.25 o 
  11   3   3     3528.08     3574.39    188.97 o 
  13   3   3     3712.59     3603.59    197.74 o 
  15   3   3     4099.57     4157.20    289.85 o 
  17   3   3     1085.70     1424.18    182.25 o 
 -18   4   3      491.62      663.48    210.90 o 
 -16   4   3     2172.93     2124.73    340.67 o 
 -14   4   3     5920.54     5914.21    533.70 o 
 -12   4   3     2104.38     2190.09    156.68 o 
 -10   4   3     2723.08     2272.88    185.83 o 
  -8   4   3    12798.13    11969.15    335.19 o 
  -6   4   3     9262.31     9137.05    272.04 o 
  -4   4   3    18234.06    21533.06    769.86 o 
  -2   4   3    50526.77    48957.58    702.76 o 
   0   4   3    22127.47    22366.42    419.99 o 
   2   4   3      830.77      703.31    118.75 o 
   4   4   3     7093.05     6886.46    529.96 o 
   6   4   3     3656.75     3284.33     98.17 o 
   8   4   3     6699.26     6400.03    217.92 o 
  10   4   3    11004.45    11060.62    439.71 o 
  12   4   3     3434.18     3318.37    516.55 o 
  14   4   3     2628.26     2588.72    336.43 o 
  16   4   3     1093.52     1006.89    232.04 o 
 -17   5   3      315.70      728.05    225.37 o 
 -15   5   3     2347.77     2279.77    356.82 o 
 -13   5   3     4292.29     4395.51    335.15 o 
 -11   5   3      882.87      839.90    114.96 o 
  -9   5   3     1819.90     1764.40    129.37 o 
  -7   5   3    12618.28    12521.23    392.82 o 
  -5   5   3     1325.52     1541.53    106.22 o 
  -3   5   3     3793.95     3571.71    147.37 o 
  -1   5   3    28493.69    29529.15    698.29 o 
   1   5   3    12550.70    12421.78    342.38 o 
   3   5   3     6701.85     6842.46    412.00 o 
   5   5   3     7661.19     7992.28    878.09 o 
   7   5   3     7828.42     7321.09    342.90 o 
   9   5   3     4355.73     4182.93    161.35 o 
  11   5   3     4922.99     4806.03    210.76 o 
  13   5   3     2721.00     2691.67    264.73 o 
  15   5   3     1051.66     1595.54    286.11 o 
  17   5   3      721.09      996.35    241.79 o 
 -16   6   3      389.62      281.42    149.85 o 
 -14   6   3     1036.72     1057.22    238.59 o 
 -12   6   3     2108.96     2402.08    195.17 o 
 -10   6   3     2541.05     2481.61    198.03 o 
  -8   6   3      183.05      135.77     99.78 o 
  -6   6   3      403.49      422.28     66.15 o 
  -4   6   3     8924.70     9234.99    264.03 o 
  -2   6   3     2459.46     2629.75    131.80 o 
   0   6   3     2752.98     2678.42    151.89 o 
   2   6   3     8707.59     7573.07    624.21 o 
   4   6   3     9585.10     9900.12    390.28 o 
   6   6   3     5258.73     6088.41    316.10 o 
   8   6   3     5209.01     5070.17    430.74 o 
  10   6   3     3403.47     3405.52    127.83 o 
  12   6   3      927.11     1005.16     78.48 o 
  14   6   3     1574.09     1637.17    293.76 o 
  16   6   3      706.07      625.27    196.58 o 
 -15   7   3      280.68      502.99    213.54 o 
 -13   7   3      916.73      980.21    234.86 o 
 -11   7   3     2565.99     2446.49    159.17 o 
  -9   7   3      723.82      599.45    119.07 o 
  -7   7   3       76.72      217.40     70.28 o 
  -5   7   3      279.25      251.60     50.60 o 
  -3   7   3     2931.40     2955.21    191.71 o 
  -1   7   3      871.40       37.74     45.50 o 
   1   7   3     1202.06     1165.78     89.99 o 
   3   7   3     6889.61     6562.22    434.46 o 
   5   7   3     2731.91     3166.19    231.65 o 
   7   7   3     3284.23     3574.22    279.38 o 
   9   7   3     1069.53      979.35    108.23 o 
  11   7   3      377.40      387.40     57.58 o 
  13   7   3      520.79      764.14    215.91 o 
  15   7   3      372.39      477.82    193.11 o 
 -14   8   3      487.63      519.02    206.17 o 
 -12   8   3      631.77      552.09    192.89 o 
 -10   8   3      191.01      192.74     56.43 o 
  -8   8   3      362.39      361.96     99.26 o 
  -6   8   3     1825.84      482.93    892.57 o 
  -4   8   3       92.63       68.36     57.15 o 
  -2   8   3       84.69       58.61     82.28 o 
   0   8   3     3805.36     3701.16    193.40 o 
   2   8   3      152.73      131.36     55.42 o 
   4   8   3       24.03      -58.79     71.28 o 
   6   8   3     1603.67     1712.36    273.91 o 
   8   8   3      432.65      527.77    101.33 o 
  10   8   3      282.51      288.22    145.30 o 
  12   8   3       98.21      192.19    138.35 o 
  14   8   3       30.55      185.47    159.20 o 
 -13   9   3      156.16       79.34    122.97 o 
 -11   9   3       13.29      174.25    141.78 o 
  -9   9   3      306.62      365.62    124.83 o 
  -7   9   3      246.49      154.68     75.17 o 
  -5   9   3      786.76      733.51    202.96 o 
  -3   9   3       72.91       61.71     96.67 o 
  -1   9   3       22.40       59.69     51.23 o 
   1   9   3        8.73       13.00     27.30 o 
   3   9   3       61.61       17.34     76.28 o 
   5   9   3       14.27       -1.46     96.06 o 
   7   9   3     1009.45      859.03    209.51 o 
   9   9   3      161.33      311.93    156.17 o 
  11   9   3        0.44      130.75    131.17 o 
  13   9   3       14.95       31.20     81.45 o 
 -12  10   3       36.73      144.18    140.38 o 
 -10  10   3      167.95      327.89    162.66 o 
  -8  10   3      715.03      821.72    115.57 o 
  -6  10   3        3.74      -89.86    117.72 o 
  -4  10   3      673.90      706.78    203.11 o 
  -2  10   3      392.69      515.64     96.40 o 
   0  10   3      329.05      340.17     46.50 o 
   2  10   3      213.04      281.40    112.84 o 
   4  10   3       64.06      143.44    103.12 o 
   6  10   3       53.81       48.32     89.12 o 
   8  10   3        4.63      255.30    148.95 o 
  10  10   3        6.25      167.54    142.18 o 
  12  10   3       88.32      -37.97    111.82 o 
  -9  11   3      633.88      670.29    198.69 o 
  -7  11   3      158.89      -58.49    127.40 o 
  -5  11   3       47.91       27.67     96.73 o 
  -3  11   3      379.37      520.37    104.23 o 
  -1  11   3     1035.04      851.46     96.29 o 
   1  11   3      617.43      530.40    104.34 o 
   3  11   3      168.66      209.53     75.19 o 
   5  11   3      472.07      489.99    122.40 o 
   7  11   3      223.93      220.49    131.99 o 
   9  11   3      249.03      478.92    191.95 o 
  -6  12   3      152.44      127.06    138.41 o 
  -4  12   3      785.54      891.73    220.28 o 
  -2  12   3     1726.38     1949.64    318.09 o 
   0  12   3      599.66      649.18    119.55 o 
   2  12   3     1149.13     1258.69    139.77 o 
   4  12   3     1190.00     1434.31    193.37 o 
   6  12   3      673.41      732.82    154.78 o 
  -1  13   3      993.13      961.33    251.82 o 
   1  13   3     2087.80     2305.98    255.21 o 
 -18   0   4      162.81      171.27    143.20 o 
 -16   0   4     1881.65     2319.55    336.73 o 
 -14   0   4     5177.10     5500.17    497.68 o 
 -12   0   4     3273.86     3737.61    375.17 o 
 -10   0   4     6173.65     5892.78    219.18 o 
  -8   0   4    42374.30    40655.19    824.14 o 
  -6   0   4    13852.41    12437.09    547.64 o 
  -4   0   4    12022.64    10809.86    455.83 o 
  -2   0   4    20028.80    19670.18    917.79 o 
   0   0   4     1567.79     2210.07     97.67 o 
   2   0   4    67212.66    66851.97   1171.27 o 
   4   0   4    43032.62    42863.09    633.04 o 
   6   0   4    20540.46    20428.49    388.18 o 
   8   0   4    21499.98    21458.06    411.78 o 
  10   0   4     5880.78     5872.31    217.73 o 
  12   0   4     1175.43     1287.69    134.39 o 
  14   0   4     2381.65     2673.07    300.79 o 
  16   0   4     3879.62     4173.75    405.50 o 
  18   0   4     1029.04      791.62    203.96 o 
 -17   1   4      713.09      837.22    158.24 o 
 -15   1   4     3901.77     4262.74    314.62 o 
 -13   1   4     2999.24     3392.56    263.43 o 
 -11   1   4     3253.12     3243.77    215.65 o 
  -9   1   4    13392.30    12549.34    449.74 o 
  -7   1   4    15284.62    13890.01    322.58 o 
  -5   1   4    18657.26    17099.69    354.45 o 
  -3   1   4       51.61       49.51     39.80 o 
  -1   1   4    10490.92    12472.44    236.78 o 
   1   1   4    25471.90    28412.21   2506.74 o 
   3   1   4    29677.47    29566.47    487.61 o 
   5   1   4    36921.78    37265.73    383.49 o 
   7   1   4    13760.99    14115.22    204.79 o 
   9   1   4     9413.32     9222.08    276.01 o 
  11   1   4      557.00      524.23     52.67 o 
  13   1   4     4351.51     4045.75    181.99 o 
  15   1   4     5015.35     5274.46    317.41 o 
  17   1   4     1213.08     1346.96    173.51 o 
 -18   2   4      827.18      958.42    169.53 o 
 -16   2   4     1910.25     2013.09    229.84 o 
 -14   2   4     2010.01     1841.43    205.74 o 
 -12   2   4     1497.72     1669.56    182.32 o 
 -10   2   4     1580.84     1448.06    110.24 o 
  -8   2   4     6662.89     6471.15    301.98 o 
  -6   2   4     4487.05     4586.12    171.81 o 
  -4   2   4    17809.61    18394.83    338.48 o 
  -2   2   4     8340.93     9215.40    188.95 o 
   0   2   4     1556.51     1758.44     85.86 o 
   2   2   4    13950.86    17041.39   1143.47 o 
   4   2   4     4279.52     4100.71     89.96 o 
   6   2   4    17737.00    17157.86    264.70 o 
   8   2   4    16489.68    17105.86    361.51 o 
  10   2   4     1261.56     1278.87    102.86 o 
  12   2   4     1679.77     1879.56    119.48 o 
  14   2   4     5030.37     4568.09    267.86 o 
  16   2   4     2539.57     2391.37    221.44 o 
  18   2   4      343.04      254.84     86.16 o 
 -17   3   4      427.18      175.47    106.54 o 
 -15   3   4     1186.83      799.02    215.23 o 
 -13   3   4      867.22      846.91    208.35 o 
 -11   3   4      656.18      767.79    187.13 o 
  -9   3   4     1173.75     1153.50     96.71 o 
  -7   3   4      546.61      680.99     73.99 o 
  -5   3   4     5782.85     5084.63    183.80 o 
  -3   3   4     8909.30    11759.96    240.07 o 
  -1   3   4    18507.70    20523.44    329.07 o 
   1   3   4      698.22      522.24     48.57 o 
   3   3   4      229.96      222.25     38.04 o 
   5   3   4     5152.86     5104.31    107.04 o 
   7   3   4     4057.19     4027.17    120.78 o 
   9   3   4     4883.97     4841.25    152.49 o 
  11   3   4      227.34      174.22     73.04 o 
  13   3   4      873.33      781.43     93.90 o 
  15   3   4     1532.11     1499.39    173.19 o 
  17   3   4     1006.54      848.65    204.41 o 
 -16   4   4       29.59      170.79    134.48 o 
 -14   4   4       37.24       64.52     98.37 o 
 -12   4   4      447.92      438.29    154.87 o 
 -10   4   4       40.10       53.31     60.11 o 
  -8   4   4     1110.98     1090.66    125.33 o 
  -6   4   4     3897.92     3872.39    174.78 o 
  -4   4   4     1637.61     1827.05     94.89 o 
  -2   4   4     8075.84     7908.92    196.04 o 
   0   4   4     5061.48     4698.96    197.14 o 
   2   4   4       94.61      109.36     29.86 o 
   4   4   4      196.72      380.82     65.97 o 
   6   4   4     5400.58     5248.25    130.73 o 
   8   4   4      249.14      238.86     48.08 o 
  10   4   4        0.65        0.29     37.45 o 
  12   4   4      379.38      454.09     70.97 o 
  14   4   4      113.65      140.06     65.57 o 
  16   4   4      455.33      375.10    147.43 o 
 -17   5   4        8.82      -54.69    115.31 o 
 -15   5   4      155.30      148.94    125.32 o 
 -13   5   4      472.56      433.99     89.22 o 
 -11   5   4       57.79       92.87     68.00 o 
  -9   5   4      353.23      323.97     80.37 o 
  -7   5   4       24.39        8.82     33.89 o 
  -5   5   4     6070.89     6433.68    199.61 o 
  -3   5   4      190.62      201.30     47.46 o 
  -1   5   4     1312.55     1287.95    100.46 o 
   1   5   4      781.20      901.02    180.83 o 
   3   5   4     2023.40     2509.17    180.08 o 
   5   5   4     1718.46     1899.22    133.06 o 
   7   5   4     2806.36     2890.06    122.02 o 
   9   5   4     1776.09     1596.53     94.61 o 
  11   5   4      635.93      663.82     63.44 o 
  13   5   4       88.25       93.69     44.01 o 
  15   5   4       17.34       53.27     94.75 o 
  17   5   4        7.31     -114.61    114.61 o 
 -16   6   4      223.45      104.14     90.63 o 
 -14   6   4      681.23      581.44    195.49 o 
 -12   6   4      472.91      542.05     98.08 o 
 -10   6   4     2962.42     3047.04    221.96 o 
  -8   6   4     2788.62     2712.45    163.18 o 
  -6   6   4       46.24      -11.85     42.40 o 
  -4   6   4      278.96      179.99    122.25 o 
  -2   6   4     5277.06     1031.28    348.92 o 
   0   6   4     4736.79     4684.28    318.73 o 
   2   6   4      720.64      646.97     84.29 o 
   4   6   4     1903.77     1690.54    163.31 o 
   6   6   4      708.77      886.46     98.63 o 
   8   6   4     5099.66     5791.80    693.42 o 
  10   6   4     3015.81     2460.36    118.52 o 
  12   6   4       32.59       -6.98     22.11 o 
  14   6   4      379.41      324.93    138.85 o 
  16   6   4      372.05      523.76    183.82 o 
 -15   7   4      522.02      973.90    245.18 o 
 -13   7   4      241.98      102.47    123.57 o 
 -11   7   4     2148.40     2197.30    157.11 o 
  -9   7   4     8916.24     8409.45    304.91 o 
  -7   7   4     3883.20     3940.58    240.54 o 
  -5   7   4     1334.90     1284.82    132.55 o 
  -3   7   4     5274.61     5438.33    393.91 o 
  -1   7   4     2057.60     1894.54    222.05 o 
   1   7   4    10667.37    10115.95    590.78 o 
   3   7   4    13368.64    14080.40    493.10 o 
   5   7   4     1949.54     2332.21    206.08 o 
   7   7   4     4047.57     4709.78    379.43 o 
   9   7   4     2134.52     2007.81    145.56 o 
  11   7   4      184.23      261.22     93.25 o 
  13   7   4     1182.22      998.96    231.48 o 
  15   7   4     1946.25     2033.21    345.13 o 
 -14   8   4      696.15      728.40    226.62 o 
 -12   8   4      614.05      694.62    209.41 o 
 -10   8   4     2717.78     2592.98    381.03 o 
  -8   8   4     6910.11     8079.30    366.44 o 
  -6   8   4     4457.32     4625.63    264.30 o 
  -4   8   4     2219.27     1822.59    259.89 o 
  -2   8   4     2800.07     2559.38    290.34 o 
   0   8   4     6709.33     6595.41    306.88 o 
   2   8   4     8922.37     8874.85    379.11 o 
   4   8   4     6660.13     6572.13    508.12 o 
   6   8   4     3145.88     3312.77    373.93 o 
   8   8   4     2507.03     2924.85    436.85 o 
  10   8   4      642.55      888.88    220.66 o 
  12   8   4     1112.08     1349.64    269.55 o 
  14   8   4     2475.36     2715.65    397.56 o 
 -13   9   4      899.01      867.92    260.39 o 
 -11   9   4     1101.22     1091.50    244.66 o 
  -9   9   4     1611.53     2227.24    196.11 o 
  -7   9   4     3548.16     3546.91    395.34 o 
  -5   9   4     1880.23     1646.37    263.01 o 
  -3   9   4     1890.74     1492.82    242.49 o 
  -1   9   4     4395.96     4183.68    188.85 o 
   1   9   4     5800.63     5547.21    153.78 o 
   3   9   4     4086.02     3789.30    369.64 o 
   5   9   4     2096.35     2134.18    316.65 o 
   7   9   4     1293.54     1212.22    242.46 o 
   9   9   4     1159.35     1747.77    312.14 o 
  11   9   4     2008.63     1992.00    328.98 o 
  13   9   4     1194.50     1079.98    255.52 o 
 -10  10   4      998.41      944.80    232.20 o 
  -8  10   4     1058.01     1236.15    255.57 o 
  -6  10   4     1452.91     1466.53    268.52 o 
  -4  10   4     2361.77     2124.27    309.63 o 
  -2  10   4     2177.03     1973.18    140.36 o 
   0  10   4     2348.72     2128.38    131.93 o 
   2  10   4     2183.68     2455.44    210.89 o 
   4  10   4     1897.93     2005.32    385.97 o 
   6  10   4      603.73      929.23    251.29 o 
   8  10   4      611.00      763.43    236.01 o 
  10  10   4     1432.65     1836.00    338.53 o 
  -9  11   4      416.51      454.72    176.18 o 
  -7  11   4      483.99      602.07    180.66 o 
  -5  11   4      996.05      917.17    227.79 o 
  -3  11   4     1760.48     1734.42    285.53 o 
  -1  11   4     1131.08     1480.03    165.22 o 
   1  11   4      795.55      578.05    106.18 o 
   3  11   4     1073.87     1269.58    175.02 o 
   5  11   4      747.03      845.66    147.92 o 
   7  11   4      407.33      509.13    172.01 o 
   9  11   4      206.57       62.16    120.53 o 
  -6  12   4      227.76      234.66    130.46 o 
  -4  12   4      175.53      109.72    104.06 o 
  -2  12   4      246.10      233.64    139.48 o 
   0  12   4      590.05      469.99    111.59 o 
   2  12   4      135.31       52.84     55.90 o 
   4  12   4      170.36      242.70     95.63 o 
   6  12   4      430.55      632.37    141.16 o 
 -17   1   5      166.79      209.56    158.66 o 
 -15   1   5      365.77      290.54    159.05 o 
 -13   1   5      391.53      326.43     65.60 o 
 -11   1   5        2.55       10.07     34.23 o 
  -9   1   5      456.78      429.24     57.27 o 
  -7   1   5     5548.52     5896.66    182.31 o 
  -5   1   5     4800.10     4888.92    202.16 o 
  -3   1   5      258.73      199.58     41.02 o 
  -1   1   5        7.60       12.64     23.80 o 
   1   1   5     2690.33     2629.00    135.54 o 
   3   1   5     1484.33     1474.85     65.47 o 
   5   1   5      928.00      900.01     48.42 o 
   7   1   5     1148.56     1168.34     52.39 o 
   9   1   5      352.29      277.29     47.24 o 
  11   1   5      283.94      280.80     39.06 o 
  13   1   5      196.35      222.28     34.79 o 
  15   1   5      696.40      911.80    136.11 o 
  17   1   5      852.69     1010.90    150.44 o 
 -18   2   5      727.97      978.03    181.62 o 
 -16   2   5     1041.07     1185.44    182.99 o 
 -14   2   5      198.91      265.86     45.90 o 
 -12   2   5       71.05       -5.46     64.35 o 
 -10   2   5     2169.98     2271.59    160.13 o 
  -8   2   5     3089.94     2886.90    165.17 o 
  -6   2   5     9197.21     8608.58    268.37 o 
  -4   2   5    12414.46    12573.05    297.44 o 
  -2   2   5      625.93      784.13     54.58 o 
   0   2   5     3115.43     3245.17    161.87 o 
   2   2   5    21318.26    23003.08    907.80 o 
   4   2   5     2863.06     2679.32    143.25 o 
   6   2   5     1555.37     1409.42     66.16 o 
   8   2   5     9659.44     8702.72    173.20 o 
  10   2   5       87.33       67.30     27.98 o 
  12   2   5        3.85        6.47     37.59 o 
  14   2   5     1159.42     1147.89     79.73 o 
  16   2   5      835.19      810.80    155.62 o 
  18   2   5      808.38      723.49    128.50 o 
 -17   3   5     1310.84     1563.58    300.27 o 
 -15   3   5     1541.93     1498.19    278.30 o 
 -13   3   5      149.00      223.75    138.66 o 
 -11   3   5     1146.48      915.93    207.69 o 
  -9   3   5     4928.39     4661.84    224.06 o 
  -7   3   5      998.13     1048.01     92.46 o 
  -5   3   5     9933.11     9949.20    479.18 o 
  -3   3   5    30293.10    38483.36    568.72 o 
  -1   3   5     7501.67     7082.81    168.83 o 
   1   3   5    30611.24    28962.58    655.25 o 
   3   3   5    20617.07    20974.25    862.89 o 
   5   3   5     2562.03     2324.99     79.93 o 
   7   3   5     7026.39     6952.69    165.72 o 
   9   3   5     6568.43     6478.76    196.64 o 
  11   3   5     3053.77     2865.86    138.23 o 
  13   3   5     2413.78     2475.12    159.26 o 
  15   3   5     1170.76     1279.31    242.73 o 
  17   3   5      623.93      448.03    153.32 o 
 -16   4   5     1728.85     1969.93    333.80 o 
 -14   4   5     3666.04     4223.32    454.04 o 
 -12   4   5     1311.96     1582.81    266.72 o 
 -10   4   5      792.23      656.29    183.97 o 
  -8   4   5     2360.34     2339.59    127.34 o 
  -6   4   5    15231.32    16293.32    401.23 o 
  -4   4   5    28275.67    33269.54    533.21 o 
  -2   4   5    14713.88    13653.34    279.42 o 
   0   4   5     7546.51     8300.96    276.90 o 
   2   4   5    21119.69    19682.45    835.99 o 
   4   4   5    14607.34    14908.65    790.87 o 
   6   4   5     5766.41     6055.77    179.71 o 
   8   4   5    16380.44    15459.80    283.56 o 
  10   4   5     7140.66     6658.24    262.96 o 
  12   4   5     2910.98     2782.77    195.77 o 
  14   4   5     1952.30     1990.82    183.38 o 
  16   4   5     1020.57     1245.87    255.36 o 
 -17   5   5      827.27      786.04    221.52 o 
 -15   5   5     2276.02     2013.24    339.68 o 
 -13   5   5     4931.09     4848.18    487.43 o 
 -11   5   5     2276.88     2363.74    309.87 o 
  -9   5   5     1361.71     1501.04    153.87 o 
  -7   5   5     9999.03    10173.21    274.50 o 
  -5   5   5    25350.03    30584.79    529.65 o 
  -3   5   5     9469.65     9754.19    246.23 o 
  -1   5   5     3131.81     2357.40    160.39 o 
   1   5   5    18985.12    17592.70    474.34 o 
   3   5   5     7489.08     7293.04    370.84 o 
   5   5   5     7566.99     7675.43    241.12 o 
   7   5   5    10618.06    10355.31    274.99 o 
   9   5   5     5938.53     5740.67    142.96 o 
  11   5   5     4290.79     4019.63    177.94 o 
  13   5   5     2115.35     2191.71    220.82 o 
  15   5   5     1608.24     1975.98    319.97 o 
 -16   6   5     1455.16     1352.44    300.48 o 
 -14   6   5      792.17      811.15    209.57 o 
 -12   6   5     1473.44     1610.47    169.77 o 
 -10   6   5     6870.31     6609.62    271.01 o 
  -8   6   5     6960.23     6526.37    257.63 o 
  -6   6   5     7726.53     9477.46    269.91 o 
  -4   6   5     7583.00     7749.33    287.52 o 
  -2   6   5     2837.89     2943.20    344.45 o 
   0   6   5      621.88      612.81     94.37 o 
   2   6   5     6462.96     5954.17    284.05 o 
   4   6   5     9866.83    10981.53    351.39 o 
   6   6   5     4565.33     4707.09    259.14 o 
   8   6   5     6774.74     6574.02    316.27 o 
  10   6   5     2255.04     2011.94    104.96 o 
  12   6   5     1653.10     1605.66     98.45 o 
  14   6   5     1797.43     1677.53    290.24 o 
  16   6   5      857.37      840.75    223.16 o 
 -15   7   5      530.69      431.73    151.68 o 
 -13   7   5      208.03      164.31    129.28 o 
 -11   7   5      525.91      456.72    100.09 o 
  -9   7   5     4856.97     4477.48    275.87 o 
  -7   7   5     3977.16     5114.76    283.10 o 
  -5   7   5     1124.07     1243.58    113.26 o 
  -3   7   5     2626.97     2827.42    212.33 o 
  -1   7   5      891.80      877.83     96.59 o 
   1   7   5      778.46      799.53     96.46 o 
   3   7   5     1605.49     1481.29    128.01 o 
   5   7   5     6912.36     6648.99    499.74 o 
   7   7   5     4297.40     5285.47    462.44 o 
   9   7   5      714.50      644.04    182.24 o 
  11   7   5     1113.49      908.67    128.82 o 
  13   7   5     1160.92     1052.29    239.56 o 
  15   7   5      806.84      602.48    201.40 o 
 -14   8   5      169.00      139.48    122.77 o 
 -12   8   5       57.37      224.08    151.37 o 
 -10   8   5        1.37      -23.82    110.20 o 
  -8   8   5      529.17      515.18     94.20 o 
  -6   8   5     1653.80     1634.05    131.66 o 
  -4   8   5       43.62       69.72     67.43 o 
  -2   8   5      636.80      622.40     87.23 o 
   0   8   5      787.30      947.02    108.59 o 
   2   8   5      267.17      301.68     69.36 o 
   4   8   5     1632.34     1809.80    194.71 o 
   6   8   5     2524.14     2536.77    341.54 o 
   8   8   5      351.23      341.36     83.35 o 
  10   8   5      366.96      383.00    167.90 o 
  12   8   5      562.19      690.70    200.66 o 
  14   8   5      130.51      131.33    135.04 o 
 -13   9   5       16.32      196.57    115.04 o 
 -11   9   5       72.09      -78.42    105.17 o 
  -9   9   5       84.31       24.04     54.00 o 
  -7   9   5        8.19       62.10     50.09 o 
  -5   9   5      100.43       36.41     54.10 o 
  -3   9   5        2.09        5.03     85.03 o 
  -1   9   5        0.75       61.99     64.71 o 
   1   9   5       29.72       46.76     49.61 o 
   3   9   5      103.37      150.41    116.65 o 
   5   9   5       13.73       70.83    127.42 o 
   7   9   5       22.27      145.77    124.75 o 
   9   9   5        3.55      196.15    130.41 o 
  11   9   5       25.81        4.42    123.23 o 
 -10  10   5       25.80       91.48    109.62 o 
  -8  10   5      321.34      290.69     82.14 o 
  -6  10   5      377.15      273.42     83.15 o 
  -4  10   5      921.44     1031.77    144.67 o 
  -2  10   5      146.12       88.68    105.95 o 
   0  10   5      158.29      156.38     52.31 o 
   2  10   5      854.82      822.67    126.62 o 
   4  10   5      226.75      240.94    250.45 o 
   6  10   5      495.77      615.42    135.65 o 
   8  10   5      951.79     1175.50    256.96 o 
  10  10   5      754.29     1047.07    256.10 o 
  -9  11   5      175.32      141.76    100.69 o 
  -7  11   5      353.81      282.35    145.34 o 
  -5  11   5      692.03      622.75    188.24 o 
  -3  11   5      429.18      408.62    154.94 o 
  -1  11   5      864.52     1058.25    225.52 o 
   1  11   5      942.53      762.79    168.31 o 
   3  11   5      448.88      458.38     89.36 o 
   5  11   5       60.81      129.46     71.95 o 
   7  11   5     1227.33     1294.71    197.48 o 
   9  11   5     2054.23     2188.39    382.34 o 
  -6  12   5      164.52      347.84    149.20 o 
  -4  12   5      885.43     1126.83    250.40 o 
  -2  12   5      689.02      708.46    197.98 o 
   0  12   5      490.97      427.41    102.33 o 
   2  12   5      378.87      345.78     97.71 o 
   4  12   5       43.30       91.78     67.60 o 
 -18   0   6     1109.36     1186.42    262.17 o 
 -16   0   6     2093.61     2469.10    369.70 o 
 -14   0   6     3314.12     4171.35    438.16 o 
 -12   0   6     3210.16     3227.37    186.09 o 
 -10   0   6     8218.59     8076.14    635.90 o 
  -8   0   6    16626.20    17499.87    419.35 o 
  -6   0   6    24128.87    21657.82    723.24 o 
  -4   0   6    35597.00    32298.59    704.51 o 
  -2   0   6      188.57      234.41     67.29 o 
   0   0   6     1113.86     1080.69     79.81 o 
   2   0   6    22720.31    21635.43    641.34 o 
   4   0   6    47437.20    46396.07    787.94 o 
   6   0   6    27517.03    26899.19    594.96 o 
   8   0   6     1977.50     2118.63     99.01 o 
  10   0   6    10319.70    10140.57    260.42 o 
  12   0   6    16713.74    16641.09    394.56 o 
  14   0   6     7301.97     7181.92    345.40 o 
  16   0   6     1721.71     1901.13    269.03 o 
 -17   1   6     1647.76     1929.40    238.20 o 
 -15   1   6     1790.96     1862.71    237.73 o 
 -13   1   6     2579.84     2650.94    146.59 o 
 -11   1   6    10252.37    10662.16    323.93 o 
  -9   1   6     6072.68     5526.84    174.90 o 
  -7   1   6    10775.66    10410.21    234.35 o 
  -5   1   6    26305.42    26861.52    510.02 o 
  -3   1   6    15590.86    14445.60    315.04 o 
  -1   1   6     8757.05     9380.75    428.73 o 
   1   1   6    16208.39    15836.02    351.89 o 
   3   1   6    31337.76    30995.69    430.46 o 
   5   1   6     7077.06     7390.26    125.76 o 
   7   1   6    11166.73    10988.80    189.62 o 
   9   1   6     5070.93     4954.16    125.91 o 
  11   1   6     9223.59     9108.95    241.73 o 
  13   1   6    12190.25    12327.99    336.23 o 
  15   1   6     2095.93     2027.45    187.51 o 
  17   1   6     1101.31     1299.43    309.42 o 
 -18   2   6      668.52      553.38    138.59 o 
 -16   2   6     1107.87     1323.71    201.24 o 
 -14   2   6      795.08      869.00     87.96 o 
 -12   2   6     3225.41     3255.36    301.62 o 
 -10   2   6    11010.43    10506.64    443.58 o 
  -8   2   6     2298.99     2110.14    117.56 o 
  -6   2   6     1459.94     1505.20    106.77 o 
  -4   2   6    34046.17    32271.82    814.39 o 
  -2   2   6     5429.26     6503.65    188.14 o 
   0   2   6    17754.94    17169.85    431.60 o 
   2   2   6    28752.10    33497.04    952.79 o 
   4   2   6     1588.45     1403.22    142.18 o 
   6   2   6     3677.22     3442.98     94.20 o 
   8   2   6     5238.73     5041.50    125.21 o 
  10   2   6     4086.79     4014.93    134.19 o 
  12   2   6     2724.78     2771.66    140.59 o 
  14   2   6     3018.64     3031.28    138.28 o 
  16   2   6      550.79      625.88    112.74 o 
 -17   3   6      276.34      261.41    154.62 o 
 -15   3   6      590.04      455.08    146.86 o 
 -13   3   6      211.50      237.70    139.87 o 
 -11   3   6      393.03      461.65    156.00 o 
  -9   3   6     1129.12     1410.49    156.65 o 
  -7   3   6     3177.15     2990.60    202.60 o 
  -5   3   6       10.03       -8.53     38.08 o 
  -3   3   6     1793.99     2469.30    108.99 o 
  -1   3   6    13694.26    14038.61    267.38 o 
   1   3   6     4206.96     3654.72    229.08 o 
   3   3   6     8815.72     9549.04    516.92 o 
   5   3   6      210.90      195.52     26.89 o 
   7   3   6       35.32       31.47     27.28 o 
   9   3   6      523.86      492.85     76.51 o 
  11   3   6     1379.92     1439.97    139.20 o 
  13   3   6      882.60      927.40     97.87 o 
  15   3   6      168.64      107.17     93.22 o 
  17   3   6      181.81        7.04     83.27 o 
 -16   4   6       10.16     -118.03    118.03 o 
 -14   4   6       71.09       -1.13    107.59 o 
 -12   4   6      609.02      465.58    166.61 o 
 -10   4   6     1026.72      970.83    204.63 o 
  -8   4   6      850.27      810.76     91.79 o 
  -6   4   6       88.91      104.48     40.34 o 
  -4   4   6     3466.10     4077.15    153.44 o 
  -2   4   6     1886.00     1918.83     98.78 o 
   0   4   6     3458.45     3124.39    138.07 o 
   2   4   6       35.46       99.72     48.87 o 
   4   4   6      811.72      870.73     52.75 o 
   6   4   6      611.81      586.66     63.47 o 
   8   4   6     1035.46     1004.03     68.59 o 
  10   4   6       44.66       57.87     46.30 o 
  12   4   6        2.55       34.12    152.43 o 
  14   4   6        7.46       81.75    106.43 o 
  16   4   6       57.05      127.59    100.22 o 
 -15   5   6       75.04        3.15     91.07 o 
 -13   5   6      731.83      723.56    196.36 o 
 -11   5   6     1483.99     1225.81    147.19 o 
  -9   5   6      637.33      746.75    115.57 o 
  -7   5   6       37.93        2.62     41.90 o 
  -5   5   6     1759.99     1984.09    125.56 o 
  -3   5   6     1597.04     1278.29     86.74 o 
  -1   5   6     3083.30     2824.05    193.65 o 
   1   5   6     3119.78     3580.76    159.66 o 
   3   5   6      539.76      599.84     51.22 o 
   5   5   6       28.34       37.92     24.37 o 
   7   5   6        2.89        7.73     28.97 o 
   9   5   6      684.45      640.81     55.27 o 
  11   5   6     1974.27     1870.61     99.22 o 
  13   5   6      338.82      204.68    119.74 o 
  15   5   6        4.40       73.66    116.91 o 
 -16   6   6      239.98      215.39    139.28 o 
 -14   6   6      350.28      459.38    178.70 o 
 -12   6   6     1053.28      984.43    138.52 o 
 -10   6   6     1280.30     1059.28    108.59 o 
  -8   6   6      144.24      252.69     58.26 o 
  -6   6   6      812.95      957.98     87.20 o 
  -4   6   6     1559.41     1546.87    106.23 o 
  -2   6   6     2435.77     2127.94    120.64 o 
   0   6   6     2079.47     1857.81    111.61 o 
   2   6   6     1685.02     1481.45    118.30 o 
   4   6   6        3.45       11.17     50.99 o 
   6   6   6      450.26      410.21     92.59 o 
   8   6   6     2263.24     2346.52    142.53 o 
  10   6   6     1302.12     1056.10     65.59 o 
  12   6   6     2404.57     1974.49    140.15 o 
  14   6   6      194.99      131.23    149.35 o 
 -15   7   6      308.35      629.80    217.46 o 
 -13   7   6      600.18      654.94    194.65 o 
 -11   7   6     1625.73     1684.48    293.93 o 
  -9   7   6      764.55      828.56    124.60 o 
  -7   7   6       60.43       39.77     54.67 o 
  -5   7   6     1501.20     1581.86    128.11 o 
  -3   7   6     4068.09     4066.86    247.05 o 
  -1   7   6     1726.07     1923.87    137.66 o 
   1   7   6     2339.84     2271.15    221.07 o 
   3   7   6      264.56      296.38     85.09 o 
   5   7   6     1147.92     1435.24    171.40 o 
   7   7   6     2658.23     1022.43   1684.88 o 
   9   7   6     2414.78     2249.55    315.21 o 
  11   7   6     1595.40     1636.84    280.85 o 
  13   7   6      778.29      609.07    190.44 o 
 -14   8   6      306.96      540.46    200.05 o 
 -12   8   6     1223.21     1114.42    250.85 o 
 -10   8   6     1487.26     1402.92    275.63 o 
  -8   8   6       91.01      530.22    131.54 o 
  -6   8   6     1310.75     1337.08    146.90 o 
  -4   8   6     4586.67     4916.03    502.85 o 
  -2   8   6     2120.31     2282.48    224.87 o 
   0   8   6     1550.41     1701.81    171.18 o 
   2   8   6     4011.32     3604.86    263.23 o 
   4   8   6     2002.31     2107.43    287.75 o 
   6   8   6     2213.69     2336.45    229.93 o 
   8   8   6     2796.21     3719.41    416.26 o 
  10   8   6      558.75      699.14    202.31 o 
  12   8   6      881.94      580.84    191.01 o 
 -11   9   6      621.87      815.01    239.74 o 
  -9   9   6      703.47     1078.20    148.96 o 
  -7   9   6     1030.65     1325.48    148.90 o 
  -5   9   6     2394.90     2477.67    211.84 o 
  -3   9   6     3902.45     4442.32    281.39 o 
  -1   9   6     3884.13     4050.35    249.94 o 
   1   9   6     4064.83     3695.23    294.52 o 
   3   9   6     3458.91     3770.05    365.52 o 
   5   9   6     3181.53     3543.73    284.99 o 
   7   9   6      757.37      656.66    142.52 o 
   9   9   6      564.65      968.56    225.66 o 
  11   9   6     1458.08     1508.08    306.34 o 
 -10  10   6      387.13      551.72    178.87 o 
  -8  10   6      635.93      651.27    118.62 o 
  -6  10   6      844.21     1002.79    145.28 o 
  -4  10   6     1206.03     1507.92    167.74 o 
  -2  10   6     4652.10     4317.62    414.54 o 
   0  10   6     4840.77     4463.12    285.02 o 
   2  10   6     2294.15     2640.68    220.15 o 
   4  10   6     1828.95     1744.15    156.28 o 
   6  10   6     1067.85      879.94    163.28 o 
   8  10   6     1011.20     1193.15    187.77 o 
  10  10   6     1137.04     1925.26    346.92 o 
  -7  11   6      104.74      141.53    152.16 o 
  -5  11   6      304.61      511.30    113.79 o 
  -3  11   6     1482.47     1870.48    295.61 o 
  -1  11   6     2276.31     2104.66    206.25 o 
   1  11   6     2186.79     2077.91    205.03 o 
   3  11   6      588.41      668.75    121.74 o 
   5  11   6      358.12      263.42     86.06 o 
   7  11   6     1302.82     1360.61    311.24 o 
  -4  12   6       37.57      -19.34     85.45 o 
  -2  12   6      485.81      519.63    177.61 o 
   0  12   6      485.84      726.88    134.24 o 
   2  12   6      229.73      213.90     81.27 o 
   4  12   6      398.42      369.71     88.74 o 
 -17   1   7      162.22      177.56     92.67 o 
 -15   1   7       21.95      -44.40     72.56 o 
 -13   1   7        0.72        7.16     36.48 o 
 -11   1   7       30.76       13.40     28.97 o 
  -9   1   7      698.53      722.25     79.63 o 
  -7   1   7     1479.54     1703.15    109.64 o 
  -5   1   7       36.55       30.34     30.44 o 
  -3   1   7      319.00      221.04     41.60 o 
  -1   1   7     3877.51     4769.28    240.94 o 
   1   1   7     1119.78     1140.05     73.10 o 
   3   1   7     4725.41     5299.07    151.71 o 
   5   1   7     8756.39     8646.55    159.46 o 
   7   1   7      547.24      530.78     43.67 o 
   9   1   7     1281.39     1207.59     64.77 o 
  11   1   7     2195.27     2125.61     99.26 o 
  13   1   7       19.15       21.69     29.45 o 
  15   1   7       22.50      -42.53     52.80 o 
  17   1   7      612.99      687.72    126.52 o 
 -16   2   7      982.93     1297.02    196.07 o 
 -14   2   7       83.83       46.64     60.09 o 
 -12   2   7      459.89      365.35     92.45 o 
 -10   2   7     2006.47     1766.59    259.97 o 
  -8   2   7     1537.26     1403.24    119.93 o 
  -6   2   7     3992.58     3718.45    175.32 o 
  -4   2   7     2259.27     1989.99    115.14 o 
  -2   2   7       39.73       29.97     26.25 o 
   0   2   7     7920.19     7855.03    189.62 o 
   2   2   7    14383.96    16815.67    613.45 o 
   4   2   7     5179.89     5432.08    147.73 o 
   6   2   7    15994.94    16029.95    424.67 o 
   8   2   7     5286.16     5227.56    118.62 o 
  10   2   7       19.79       22.78     28.23 o 
  12   2   7     1029.17     1078.85     83.85 o 
  14   2   7      925.19      982.40     91.54 o 
  16   2   7      453.60      438.79     99.90 o 
 -17   3   7     1233.36     1556.72    319.45 o 
 -15   3   7     1326.13     1239.09    250.88 o 
 -13   3   7     1311.20     1424.39    259.76 o 
 -11   3   7     4022.26     3562.45    378.47 o 
  -9   3   7     4626.26     4508.04    393.20 o 
  -7   3   7     2545.91     2635.40    158.65 o 
  -5   3   7     2663.24     2789.84    129.79 o 
  -3   3   7     2290.68     2260.47    120.44 o 
  -1   3   7    16617.34    15980.97    329.72 o 
   1   3   7    13746.48    14794.73    486.67 o 
   3   3   7     3377.95     4157.59    186.14 o 
   5   3   7    15028.13    15151.59    275.45 o 
   7   3   7     9305.85     9151.70    300.52 o 
   9   3   7      219.22      168.40     35.98 o 
  11   3   7      952.80      894.79     86.12 o 
  13   3   7     4992.59     4996.79    289.43 o 
  15   3   7     1460.90     1219.87    229.14 o 
 -16   4   7      625.63      796.89    223.91 o 
 -14   4   7      985.97     1251.83    260.50 o 
 -12   4   7     5653.79     5639.28    506.73 o 
 -10   4   7     7926.57     7753.59    558.94 o 
  -8   4   7     4755.39     5084.77    309.02 o 
  -6   4   7     3010.49     3070.88    130.90 o 
  -4   4   7     2576.87     2867.27    130.82 o 
  -2   4   7     7470.57     8081.12    213.05 o 
   0   4   7    17540.17    17657.07    392.30 o 
   2   4   7    17171.53    15800.43    789.74 o 
   4   4   7    10165.78    11882.50    631.87 o 
   6   4   7    10061.21     9822.37    195.82 o 
   8   4   7      796.53      753.38     63.15 o 
  10   4   7     1419.59     1417.76     84.21 o 
  12   4   7     7257.41     7242.11    249.51 o 
  14   4   7     2467.89     2452.46    329.68 o 
  16   4   7      937.43     1075.29    235.36 o 
 -15   5   7      284.02      674.56    213.64 o 
 -13   5   7     1070.33     1106.25    248.05 o 
 -11   5   7     6067.43     5631.24    496.35 o 
  -9   5   7     6323.42     6351.50    328.64 o 
  -7   5   7     3356.06     3215.22    158.22 o 
  -5   5   7     6531.19     7961.31    243.40 o 
  -3   5   7     6130.35     6535.79    205.71 o 
  -1   5   7    11293.45    10616.13    245.37 o 
   1   5   7    11448.55    10869.53    226.79 o 
   3   5   7    11716.04    12421.09    236.09 o 
   5   5   7    11479.00    11975.24    464.32 o 
   7   5   7     2378.84     2414.90    124.02 o 
   9   5   7     3309.30     3170.32    135.88 o 
  11   5   7     5602.04     5030.65    195.26 o 
  13   5   7     3614.80     3777.87    235.33 o 
  15   5   7     1501.04     1517.44    279.18 o 
 -14   6   7      217.51      121.81    133.00 o 
 -12   6   7      685.59      594.35    187.75 o 
 -10   6   7     3037.13     2352.04    320.42 o 
  -8   6   7     6152.86     5954.78    326.16 o 
  -6   6   7     5829.15     6795.96    417.14 o 
  -4   6   7     5166.19     4553.26    164.21 o 
  -2   6   7     4412.98     4700.97    252.18 o 
   0   6   7     3523.42     3800.42    160.21 o 
   2   6   7     7550.36     7102.23    248.90 o 
   4   6   7     6357.34     6584.96    355.82 o 
   6   6   7     8112.21     8691.69    463.29 o 
   8   6   7     4088.56     3970.04    364.25 o 
  10   6   7     1421.49     1384.87    132.75 o 
  12   6   7     2250.71     2348.64    334.77 o 
  14   6   7     2172.52     2347.60    339.01 o 
 -13   7   7      183.67       38.39     83.66 o 
 -11   7   7      489.96      385.03    162.14 o 
  -9   7   7     2325.76     2286.37    313.59 o 
  -7   7   7     3789.81     3616.58    374.69 o 
  -5   7   7     4354.75     4266.84    216.22 o 
  -3   7   7      870.21     1037.60    106.98 o 
  -1   7   7     1057.18     1101.93    112.83 o 
   1   7   7     2384.31     2510.75    146.62 o 
   3   7   7     1544.19     1543.04    139.30 o 
   5   7   7     1472.24     1373.60    258.89 o 
   7   7   7     1619.31     1704.76    129.12 o 
   9   7   7     1661.65     1695.68    278.03 o 
  11   7   7      457.16      444.25    167.56 o 
  13   7   7     1069.10      701.71    210.72 o 
 -12   8   7      212.90      229.05    127.47 o 
 -10   8   7      340.87      508.46    177.85 o 
  -8   8   7     1457.13     2086.44    300.40 o 
  -6   8   7      367.59      216.02     85.59 o 
  -4   8   7       44.65      100.59     72.62 o 
  -2   8   7      481.64      663.76    118.93 o 
   0   8   7       63.46      100.04     49.51 o 
   2   8   7     1003.54     1086.56    168.71 o 
   4   8   7      142.61       16.09     78.48 o 
   6   8   7      404.83      383.14     69.16 o 
   8   8   7        2.27       41.16     83.53 o 
  10   8   7     1002.97      815.82    206.86 o 
  12   8   7      311.23      182.97    112.68 o 
 -11   9   7        7.04       30.45    115.02 o 
  -9   9   7       23.65      -61.86     68.69 o 
  -7   9   7        6.47       40.90     66.80 o 
  -5   9   7        3.36       57.45     66.59 o 
  -3   9   7       78.48      145.54     76.33 o 
  -1   9   7       24.40       17.10     49.42 o 
   1   9   7        9.03       12.20     22.29 o 
   3   9   7      149.94      176.54     72.49 o 
   5   9   7      341.33      454.87    108.38 o 
   7   9   7     1297.65      843.94    145.40 o 
   9   9   7      138.17       78.57     83.11 o 
  11   9   7       62.51      -33.92     91.94 o 
 -10  10   7      324.99      466.88    115.27 o 
  -8  10   7      269.56      540.80    118.73 o 
  -6  10   7      333.37      277.54     93.94 o 
  -4  10   7      160.83      190.59     78.62 o 
  -2  10   7      168.47       74.52    100.09 o 
   0  10   7      457.36      485.58    106.99 o 
   2  10   7        3.65       86.66     55.63 o 
   4  10   7      243.23      198.80     65.11 o 
   6  10   7      480.19      569.54     94.16 o 
   8  10   7       17.57       44.66     83.93 o 
  -7  11   7      544.14      472.67    126.38 o 
  -5  11   7      660.94      679.68    261.13 o 
  -3  11   7      603.43      661.29    183.56 o 
  -1  11   7      437.02      446.08    115.51 o 
   1  11   7      480.61      425.53    135.47 o 
   3  11   7      335.93      312.42    108.73 o 
   5  11   7      209.61      218.60     69.70 o 
   7  11   7      323.43      208.74    172.49 o 
  -2  12   7      567.51      661.65    191.46 o 
   0  12   7      762.01      549.16    118.67 o 
   2  12   7      525.60      478.02    120.51 o 
 -16   0   8      340.41      433.04    164.68 o 
 -14   0   8     1242.48      327.02    616.82 o 
 -12   0   8     3328.50     3055.71    366.34 o 
 -10   0   8     2204.71     2438.85    303.29 o 
  -8   0   8     6650.35     6426.95    337.15 o 
  -6   0   8    32362.78    31632.47    771.84 o 
  -4   0   8    10467.59    10307.42    349.50 o 
  -2   0   8    17838.20    16414.10    451.88 o 
   0   0   8    30017.14    34122.56    714.96 o 
   2   0   8       18.66      146.51     51.64 o 
   4   0   8     6310.16     5728.51    188.92 o 
   6   0   8    13715.83    13007.24    311.21 o 
   8   0   8     5770.37     5625.75    196.81 o 
  10   0   8     3734.52     3959.69    186.91 o 
  12   0   8     2581.06     2484.21    170.72 o 
  14   0   8     1015.02     1003.24    112.34 o 
  16   0   8     1480.20     1580.38    233.99 o 
 -17   1   8      996.35     1037.20    178.29 o 
 -15   1   8      412.25      291.94    126.61 o 
 -13   1   8     1094.91      985.08    161.12 o 
 -11   1   8     2218.66     2284.11    215.75 o 
  -9   1   8     4792.29     4244.19    273.28 o 
  -7   1   8    12267.70    11683.88    456.42 o 
  -5   1   8    10591.17    10317.54    295.43 o 
  -3   1   8    13737.88    12265.12    267.62 o 
  -1   1   8    12035.98    12716.91    877.31 o 
   1   1   8    13650.98    13647.42    549.35 o 
   3   1   8     1596.08     1366.54     74.59 o 
   5   1   8     5223.23     4370.67    127.61 o 
   7   1   8    10347.38    10389.01    196.84 o 
   9   1   8     3995.27     3744.59    121.22 o 
  11   1   8     5003.27     4791.80    138.88 o 
  13   1   8     1818.67     2124.05    132.42 o 
  15   1   8     1728.63     1916.98    180.58 o 
 -16   2   8      958.38     1217.22    271.59 o 
 -14   2   8      205.89       48.74     90.50 o 
 -12   2   8      516.25      668.87    188.24 o 
 -10   2   8     4637.81     4489.92    411.84 o 
  -8   2   8     4752.64     5080.50    229.74 o 
  -6   2   8     4595.06     4707.86    213.57 o 
  -4   2   8       96.02       51.71     33.26 o 
  -2   2   8     2455.38     2442.46    150.54 o 
   0   2   8    23356.95    22058.92    423.68 o 
   2   2   8     9205.18     9978.44    753.55 o 
   4   2   8     4633.32     4512.78    148.20 o 
   6   2   8     2746.86     3013.93    121.56 o 
   8   2   8     4501.58     4404.22    157.39 o 
  10   2   8     2997.14     3040.45    102.54 o 
  12   2   8     4282.12     4365.36    190.10 o 
  14   2   8     2641.97     2701.85    156.12 o 
  16   2   8      688.77      662.21    174.27 o 
 -15   3   8      313.06      344.17    171.58 o 
 -13   3   8      962.81      923.17    220.85 o 
 -11   3   8      916.05      589.80    157.84 o 
  -9   3   8     1820.40     2030.21    281.36 o 
  -7   3   8     2329.39     2406.86    132.05 o 
  -5   3   8        3.46       10.52     33.63 o 
  -3   3   8      523.35      589.62     54.44 o 
  -1   3   8     4148.65     3916.60    143.06 o 
   1   3   8    10475.19     9790.34    296.94 o 
   3   3   8     3664.42     5050.16    307.90 o 
   5   3   8     1933.98     1982.07     83.53 o 
   7   3   8      937.45      908.32     81.42 o 
   9   3   8     1938.28     2049.17    104.49 o 
  11   3   8     5611.27     5765.63    188.25 o 
  13   3   8      612.86      563.97    163.64 o 
  15   3   8      204.02      306.44    116.10 o 
 -16   4   8       27.30       66.22     93.20 o 
 -14   4   8      286.79      130.25    119.28 o 
 -12   4   8      661.17      554.22    175.97 o 
 -10   4   8      735.72      854.23    205.95 o 
  -8   4   8       20.61      -13.49     53.98 o 
  -6   4   8      253.02      222.12     49.70 o 
  -4   4   8      349.75      459.80     65.18 o 
  -2   4   8      466.55      549.16     56.66 o 
   0   4   8      819.84      812.18     63.09 o 
   2   4   8     1859.21     2028.81     84.70 o 
   4   4   8     2808.85     3103.40    219.70 o 
   6   4   8      244.72      259.23     89.73 o 
   8   4   8     1006.19     1147.17     64.84 o 
  10   4   8     1717.52     1730.30    104.60 o 
  12   4   8       12.59      -36.06     58.13 o 
  14   4   8        5.13       17.38     52.40 o 
 -15   5   8       12.29      -92.72    130.28 o 
 -13   5   8       56.47      -78.43    102.07 o 
 -11   5   8        9.85      -72.75    113.78 o 
  -9   5   8      116.21       27.02     87.69 o 
  -7   5   8      192.19      194.67     69.98 o 
  -5   5   8      320.79      264.92     47.75 o 
  -3   5   8       11.85      -17.57     30.77 o 
  -1   5   8     1319.36     1326.62     86.13 o 
   1   5   8       64.35       86.97     50.73 o 
   3   5   8       63.62       71.07     25.25 o 
   5   5   8      113.80       96.35     28.60 o 
   7   5   8       85.11       74.44     22.68 o 
   9   5   8      161.23      148.39     31.51 o 
  11   5   8       99.52       40.95     43.74 o 
  13   5   8       20.97       90.75    131.17 o 
  15   5   8      184.71      175.18    101.35 o 
 -14   6   8      447.62      257.00    124.23 o 
 -12   6   8      564.23      805.08    214.45 o 
 -10   6   8       23.18       39.19     95.02 o 
  -8   6   8     1596.49     1511.65    251.41 o 
  -6   6   8     4552.44     4791.91    285.10 o 
  -4   6   8     1059.02     1038.95     89.05 o 
  -2   6   8      783.68      889.44     98.31 o 
   0   6   8     3796.86     3791.58    184.88 o 
   2   6   8     1368.65     1343.87     80.77 o 
   4   6   8       39.33       88.96     27.64 o 
   6   6   8     1932.83     1971.97     87.78 o 
   8   6   8      775.89      732.70     72.90 o 
  10   6   8      587.77      615.71    179.60 o 
  12   6   8      317.64      519.98    177.10 o 
  14   6   8      129.52       -2.79     94.24 o 
 -13   7   8      440.02      632.16    203.05 o 
 -11   7   8      432.24      476.83    161.73 o 
  -9   7   8     1198.54     1155.84    228.72 o 
  -7   7   8     6223.72     7507.55    553.73 o 
  -5   7   8     6293.26     6034.28    331.63 o 
  -3   7   8     1568.20     1606.19    196.97 o 
  -1   7   8     5151.26     5221.61    352.49 o 
   1   7   8     2751.74     2559.31    167.29 o 
   3   7   8      784.41      789.65     69.97 o 
   5   7   8     3660.83     3511.64    138.20 o 
   7   7   8     4523.60     4801.90    344.20 o 
   9   7   8     1863.12     1851.07    217.66 o 
  11   7   8      431.60      547.80    177.72 o 
  13   7   8      471.26      545.39    177.07 o 
 -12   8   8      486.28      672.94    217.14 o 
 -10   8   8      916.01      666.59    196.47 o 
  -8   8   8     1755.98     2369.80    330.44 o 
  -6   8   8     3641.81     3881.90    276.63 o 
  -4   8   8     5101.23     4845.68    295.02 o 
  -2   8   8     3168.22     2822.66    217.81 o 
   0   8   8     1817.67     1847.65    142.17 o 
   2   8   8     1763.15     1532.88     86.91 o 
   4   8   8     3230.47     2982.80    200.23 o 
   6   8   8     7838.60     7814.00    296.00 o 
   8   8   8     3821.37     4678.65    725.49 o 
  10   8   8     1223.96     1315.86    191.17 o 
  12   8   8      691.87      545.47    185.84 o 
 -11   9   8      484.46      797.46    220.82 o 
  -9   9   8      416.67      562.56    120.21 o 
  -7   9   8      845.65     1174.89    165.45 o 
  -5   9   8     2053.83     2320.54    453.53 o 
  -3   9   8     2914.92     2597.65    221.57 o 
  -1   9   8     2134.07     2112.10    161.61 o 
   1   9   8      442.45      492.37    104.31 o 
   3   9   8     2094.14     2173.44    294.84 o 
   5   9   8     5740.55     5395.14    256.28 o 
   7   9   8     3450.69     3505.25    206.25 o 
   9   9   8     2368.79     2576.27    267.75 o 
  -8  10   8      305.45      449.93    114.23 o 
  -6  10   8      669.76      875.04    145.06 o 
  -4  10   8      753.92     1065.13    152.32 o 
  -2  10   8      789.34      954.86    143.02 o 
   0  10   8      991.15      878.57    131.39 o 
   2  10   8     1655.45     1689.52    178.42 o 
   4  10   8     1701.57     1908.66    159.64 o 
   6  10   8     1760.95     1548.19    226.10 o 
   8  10   8     1441.40     1516.88    214.44 o 
  -5  11   8      536.52      517.02    115.93 o 
  -3  11   8      528.27      464.86    111.08 o 
  -1  11   8      208.84      355.36    134.66 o 
   1  11   8      870.07     1138.58    155.97 o 
   3  11   8      855.83      764.01    129.54 o 
   5  11   8      369.06      196.33    136.90 o 
 -15   1   9     1132.40     1249.43    200.33 o 
 -13   1   9     1827.72     1910.00    265.39 o 
 -11   1   9      134.59       87.38     43.10 o 
  -9   1   9       49.15       46.44     45.72 o 
  -7   1   9     3026.01     2685.45    197.86 o 
  -5   1   9     2572.54     2409.06    122.96 o 
  -3   1   9     2036.16     2056.78     94.33 o 
  -1   1   9     1210.05     1391.80     95.12 o 
   1   1   9      414.03      510.12     64.13 o 
   3   1   9     1408.42     1386.83     81.11 o 
   5   1   9     3626.40     4069.97    127.44 o 
   7   1   9      184.67      147.01     31.96 o 
   9   1   9     2010.43     1812.21     83.85 o 
  11   1   9     3605.14     3325.71    122.02 o 
  13   1   9       64.57       54.49     32.09 o 
  15   1   9        2.22        4.52     67.80 o 
 -16   2   9      823.43      894.14    237.24 o 
 -14   2   9     2775.20     2668.93    371.27 o 
 -12   2   9     3180.29     3618.39    408.11 o 
 -10   2   9     1104.49     1224.53    179.44 o 
  -8   2   9     2145.81     2323.01    158.46 o 
  -6   2   9     5047.48     5219.94    192.07 o 
  -4   2   9     3787.40     3715.54    135.13 o 
  -2   2   9     3099.59     3164.48    123.16 o 
   0   2   9     7150.78     6646.26    201.42 o 
   2   2   9     5380.74     5951.85    255.35 o 
   4   2   9     3584.28     3684.32    142.05 o 
   6   2   9     3170.19     3119.10    117.96 o 
   8   2   9     4842.28     5118.63    189.67 o 
  10   2   9     8836.56     8699.46    236.92 o 
  12   2   9     2039.36     2091.93    183.55 o 
  14   2   9      255.74      285.24     79.16 o 
  16   2   9      761.44      846.76    139.42 o 
 -15   3   9      844.66     1474.41    289.96 o 
 -13   3   9     3721.12     3753.04    426.56 o 
 -11   3   9     4188.85     4072.77    423.27 o 
  -9   3   9     1962.43     1546.57    237.85 o 
  -7   3   9     4545.25     3776.32    407.88 o 
  -5   3   9     4017.85     3703.83    143.02 o 
  -3   3   9     2986.28     3123.03    121.84 o 
  -1   3   9    13689.11    13484.82    299.76 o 
   1   3   9    17274.56    16618.42    551.48 o 
   3   3   9     8204.17     9102.56    490.23 o 
   5   3   9     3409.29     3421.53    137.51 o 
   7   3   9     8299.87     8358.76    247.83 o 
   9   3   9    10458.83    10261.72    379.72 o 
  11   3   9     4680.66     4550.10    262.02 o 
  13   3   9     1700.28     1700.13    171.39 o 
  15   3   9     1349.59     1395.14    167.53 o 
 -14   4   9     1549.52     1755.60    305.64 o 
 -12   4   9     4005.71     4016.38    431.42 o 
 -10   4   9     2484.23     2735.19    334.62 o 
  -8   4   9     2587.49     2630.10    309.32 o 
  -6   4   9     3476.14     3181.35    214.51 o 
  -4   4   9     3080.40     3714.05    230.85 o 
  -2   4   9     7246.35     7409.41    210.72 o 
   0   4   9    14566.94    14122.88    258.96 o 
   2   4   9     9262.63     9130.90    488.36 o 
   4   4   9    10975.60    10773.99    455.00 o 
   6   4   9     5803.27     5374.61    301.27 o 
   8   4   9     1809.34     1736.22    130.70 o 
  10   4   9     7148.54     6976.55    311.58 o 
  12   4   9     3864.84     3792.29    240.15 o 
  14   4   9     1326.80     1303.36    154.80 o 
 -15   5   9      752.03      701.15    212.73 o 
 -13   5   9     1768.43     1528.89    286.02 o 
 -11   5   9     1714.97     1781.30    288.92 o 
  -9   5   9     1483.05     1301.40    234.43 o 
  -7   5   9     2605.89     2702.58    211.52 o 
  -5   5   9     2075.59     2602.55    190.20 o 
  -3   5   9     6325.41     5823.50    259.97 o 
  -1   5   9     8064.43     7756.51    535.96 o 
   1   5   9     1943.04     2019.60     98.61 o 
   3   5   9     6296.49     6097.36    191.84 o 
   5   5   9     3363.63     4220.87    383.38 o 
   7   5   9      939.86     1096.82    148.87 o 
   9   5   9     3461.04     3577.88    386.93 o 
  11   5   9     3920.48     4126.11    235.12 o 
  13   5   9     1335.62     1323.46    243.04 o 
 -14   6   9      644.64      809.92    238.09 o 
 -12   6   9     1026.08     1058.61    234.25 o 
 -10   6   9      721.73      653.42    172.34 o 
  -8   6   9      855.29      774.22    169.34 o 
  -6   6   9     1671.15     2099.36    187.28 o 
  -4   6   9     2421.20     2324.79    292.30 o 
  -2   6   9     3483.87     3482.03    222.35 o 
   0   6   9     8185.41     8218.26    234.46 o 
   2   6   9     1145.57     1163.44     76.59 o 
   4   6   9       24.44       31.09     15.72 o 
   6   6   9     1266.65     1532.78    183.54 o 
   8   6   9     1911.43     1892.82    206.77 o 
  10   6   9     1630.48     1757.55    214.55 o 
  12   6   9      936.02      670.04    193.67 o 
 -13   7   9       85.43        3.24    109.98 o 
 -11   7   9      541.57      518.85    169.08 o 
  -9   7   9      282.28      137.95    105.14 o 
  -7   7   9      422.68      798.79    182.84 o 
  -5   7   9     1872.28     1801.69    234.87 o 
  -3   7   9     2277.87     2065.11    187.15 o 
  -1   7   9     2508.19     2507.36    163.07 o 
   1   7   9     2215.71     2300.50    118.94 o 
   3   7   9      556.37      674.04     60.57 o 
   5   7   9        3.21       18.80     17.02 o 
   7   7   9     1083.00     1060.64    151.06 o 
   9   7   9     1141.31     1261.21    185.21 o 
  11   7   9      411.38      739.98    157.92 o 
 -12   8   9        7.52      -62.15     83.84 o 
 -10   8   9      176.17      374.51    173.52 o 
  -8   8   9      202.10      211.67    111.52 o 
  -6   8   9       41.90       70.43    122.02 o 
  -4   8   9     1397.25     1055.76    145.60 o 
  -2   8   9     1268.30     1387.33    156.32 o 
   0   8   9      502.83      457.52     60.42 o 
   2   8   9     1019.53     1112.63     78.02 o 
   4   8   9      947.11      879.05    109.34 o 
   6   8   9      141.43      138.92     70.18 o 
   8   8   9       32.18      -23.43    174.84 o 
  10   8   9      331.83      436.01    256.79 o 
  -9   9   9       99.75      142.43    175.46 o 
  -7   9   9        2.40      -57.34     65.64 o 
  -5   9   9       31.90       70.12     83.54 o 
  -3   9   9        4.21       79.13     77.09 o 
  -1   9   9      418.54      393.93     99.44 o 
   1   9   9      221.49      131.21     59.62 o 
   3   9   9       96.19      115.90     59.61 o 
   5   9   9       35.72      -19.26     81.01 o 
   7   9   9       47.01       86.36     79.81 o 
   9   9   9       33.02       14.99     84.87 o 
  -8  10   9        2.72      -60.76     83.76 o 
  -6  10   9      641.74      608.71    156.43 o 
  -4  10   9      102.86      102.37     76.58 o 
  -2  10   9      136.48       84.11    171.57 o 
   0  10   9        4.94      -21.77     46.36 o 
   2  10   9       23.13       35.20     44.65 o 
   4  10   9      553.20      433.64    181.40 o 
   6  10   9       20.13      -17.04     79.61 o 
  -3  11   9      333.35      385.11    101.08 o 
  -1  11   9      519.96      189.07    101.00 o 
   1  11   9      767.44      734.59    127.86 o 
   3  11   9      408.56      420.51    173.69 o 
 -16   0  10      163.44      294.38    153.66 o 
 -14   0  10      523.43      634.18    120.10 o 
 -12   0  10     2875.57     3206.32    236.60 o 
 -10   0  10     2172.46     2436.91    271.82 o 
  -8   0  10     1428.33     1238.66    147.03 o 
  -6   0  10     1312.68     1144.51    178.01 o 
  -4   0  10     6549.01     6061.22    382.54 o 
  -2   0  10    25467.65    24569.90    630.58 o 
   0   0  10     5637.56     6673.13    259.88 o 
   2   0  10     8377.42     7952.40    235.44 o 
   4   0  10    14331.78    14219.22    330.43 o 
   6   0  10     2655.66     2462.73    120.43 o 
   8   0  10     2991.56     2953.00    143.84 o 
  10   0  10     8370.99     8466.50    278.50 o 
  12   0  10     3525.61     3508.37    182.88 o 
  14   0  10      654.84      747.70    149.28 o 
 -15   1  10      507.61      545.12    139.33 o 
 -13   1  10     1683.49     1902.97    131.63 o 
 -11   1  10     2295.70     2211.69    156.45 o 
  -9   1  10     3417.02     3198.23    228.37 o 
  -7   1  10     1234.67     1126.70     95.38 o 
  -5   1  10     3897.58     3604.87    155.47 o 
  -3   1  10    13511.02    13298.26    337.47 o 
  -1   1  10    11978.31    12863.59    961.94 o 
   1   1  10     5877.74     6662.77    370.17 o 
   3   1  10     7440.48     7431.15    214.09 o 
   5   1  10     8719.14     8074.60    192.04 o 
   7   1  10     2309.68     2245.96    120.64 o 
   9   1  10     6282.62     5941.09    160.05 o 
  11   1  10     2622.02     2586.43    106.45 o 
  13   1  10      802.49      832.51     66.93 o 
  15   1  10     1892.56     2196.43    239.43 o 
 -16   2  10      213.67      406.19    159.61 o 
 -14   2  10     1203.83     1256.49    155.09 o 
 -12   2  10     2527.05     2438.81    338.47 o 
 -10   2  10     2155.00     1876.11    182.85 o 
  -8   2  10     3911.96     3406.25    234.30 o 
  -6   2  10     3764.36     3664.74    164.48 o 
  -4   2  10     1607.01     1602.28    102.25 o 
  -2   2  10     8815.70     9716.69    493.56 o 
   0   2  10     8374.58     8256.83    200.79 o 
   2   2  10     6571.27     7213.89    426.87 o 
   4   2  10     3331.47     3090.62    155.49 o 
   6   2  10     4009.21     3756.13    133.18 o 
   8   2  10     2809.01     2691.63    150.59 o 
  10   2  10      486.90      516.00     69.56 o 
  12   2  10     1305.74     1582.08    141.33 o 
  14   2  10     1086.21     1156.67    107.66 o 
 -15   3  10      112.82      286.17    171.14 o 
 -13   3  10     1019.40     1152.58    242.35 o 
 -11   3  10     1850.89     1650.01    268.98 o 
  -9   3  10     2064.78     2192.46    288.71 o 
  -7   3  10     1380.14     1272.57    143.96 o 
  -5   3  10     2037.12     1757.47    112.47 o 
  -3   3  10      656.42      775.10     68.87 o 
  -1   3  10     1168.41     1161.36     68.65 o 
   1   3  10     3803.96     3535.19    149.38 o 
   3   3  10     3638.83     4134.35    216.31 o 
   5   3  10     3281.12     3326.47    141.10 o 
   7   3  10      133.28      140.52     48.25 o 
   9   3  10     1064.67     1017.41     93.62 o 
  11   3  10     1568.37     1694.30    204.13 o 
  13   3  10      499.45      469.54     86.14 o 
  15   3  10      192.79      258.12    118.31 o 
 -14   4  10       44.69      -45.95    108.99 o 
 -12   4  10      353.79      234.92    149.57 o 
 -10   4  10      296.90      317.81    139.04 o 
  -8   4  10       43.40       71.21     85.10 o 
  -6   4  10       10.04       91.24     56.18 o 
  -4   4  10      268.58      331.08     51.92 o 
  -2   4  10      412.53      439.30     59.91 o 
   0   4  10      381.86      427.58     47.06 o 
   2   4  10      797.67      694.10     92.97 o 
   4   4  10      580.61      686.05     83.27 o 
   6   4  10        4.67       26.68     49.00 o 
   8   4  10      839.47      744.15     93.26 o 
  10   4  10     1641.53     1616.23    135.56 o 
  12   4  10      517.52      469.45     82.45 o 
  14   4  10        2.71      -66.53     66.53 o 
 -13   5  10        7.51      -34.45     71.43 o 
 -11   5  10       29.09      -34.27     92.70 o 
  -9   5  10      379.27      577.18    162.87 o 
  -7   5  10      434.60      518.36    145.56 o 
  -5   5  10        7.11      -42.73     52.17 o 
  -3   5  10      613.95      584.21     75.12 o 
  -1   5  10        5.02       62.10     35.11 o 
   1   5  10       14.59       16.14     22.92 o 
   3   5  10     6370.24     6192.82    208.63 o 
   5   5  10      506.15      633.97    100.22 o 
   7   5  10     1782.98     1637.31    185.78 o 
   9   5  10      541.83      470.34    117.67 o 
  11   5  10      109.80      147.30     52.96 o 
  13   5  10        3.74      -51.40    145.27 o 
 -12   6  10      155.65      154.67    108.80 o 
 -10   6  10      284.07      228.01    111.18 o 
  -8   6  10     1005.11     1117.67    217.23 o 
  -6   6  10      741.38      998.66    169.70 o 
  -4   6  10      629.34      533.40     76.18 o 
  -2   6  10      524.43      408.76     82.19 o 
   0   6  10      391.68      382.36     77.52 o 
   2   6  10     3127.90     3110.22    140.85 o 
   4   6  10     8676.25     8879.52    298.94 o 
   6   6  10       20.30       69.97     78.26 o 
   8   6  10      469.02      485.30    128.67 o 
  10   6  10     1493.03     1676.99    210.86 o 
  12   6  10      594.87      557.85    132.69 o 
 -11   7  10      479.28      491.95    161.09 o 
  -9   7  10      368.63      439.17    156.96 o 
  -7   7  10     1477.66     1126.58    212.23 o 
  -5   7  10     1654.39     1454.21    171.94 o 
  -3   7  10     1416.10     1391.06    155.81 o 
  -1   7  10     1274.44     1219.72    133.86 o 
   1   7  10     1721.50     1682.65    125.47 o 
   3   7  10     3404.70     3116.96    125.26 o 
   5   7  10     2163.74     1956.20    211.27 o 
   7   7  10     1992.82     2164.04    397.68 o 
   9   7  10     1088.79     1287.19    248.11 o 
  11   7  10      909.58      804.30    158.41 o 
 -10   8  10     1218.48     1573.98    290.40 o 
  -8   8  10     1749.82     2209.06    224.71 o 
  -6   8  10     1239.52     1050.90    151.05 o 
  -4   8  10     1669.66     1289.41    165.13 o 
  -2   8  10     2420.79     2520.08    212.57 o 
   0   8  10     2032.16     2101.31    123.06 o 
   2   8  10     1403.67     1335.95     89.93 o 
   4   8  10     3049.70     3413.36    408.39 o 
   6   8  10     2691.22     2663.16    258.61 o 
   8   8  10     1260.31     1238.69    187.01 o 
  10   8  10     1501.66     1451.46    209.22 o 
  -9   9  10     1824.95     1769.10    277.95 o 
  -7   9  10     2331.96     2222.47    229.15 o 
  -5   9  10     1231.57     1320.54    170.05 o 
  -3   9  10     1237.16     1214.52    207.26 o 
  -1   9  10     1406.89     1382.51    159.94 o 
   1   9  10     1203.59     1455.08    163.60 o 
   3   9  10     3390.33     4018.13    450.24 o 
   5   9  10     2400.08     2248.24    240.20 o 
   7   9  10      806.11      896.98    165.22 o 
  -6  10  10     1297.10     1155.82    165.90 o 
  -4  10  10      737.99      814.78    138.97 o 
  -2  10  10      221.69      208.24     80.43 o 
   0  10  10     1024.74     1064.12    142.12 o 
   2  10  10     1967.71     2431.06    358.19 o 
   4  10  10     1472.14     1454.80    296.95 o 
   6  10  10     1119.67     1189.55    181.03 o 
 -15   1  11       31.17      -75.40    130.19 o 
 -13   1  11      322.39      184.20     67.27 o 
 -11   1  11      267.99      187.05     66.24 o 
  -9   1  11       87.65       96.89     60.62 o 
  -7   1  11       51.82       76.29     55.57 o 
  -5   1  11     1039.89      911.84     98.54 o 
  -3   1  11     3940.75     3989.57    163.85 o 
  -1   1  11      867.36      880.23     66.11 o 
   1   1  11        3.75       21.36     22.14 o 
   3   1  11      616.33      468.48     63.39 o 
   5   1  11      518.82      527.00     55.05 o 
   7   1  11      378.85      328.91     53.73 o 
   9   1  11     1408.70     1325.24    101.05 o 
  11   1  11     1059.13     1049.58     83.50 o 
  13   1  11      226.32      171.84     51.74 o 
 -14   2  11      599.01      737.89    129.01 o 
 -12   2  11      243.42      173.51    120.62 o 
 -10   2  11      682.27      729.27    129.13 o 
  -8   2  11     2289.11     2478.61    211.38 o 
  -6   2  11     1375.87     1361.76    119.01 o 
  -4   2  11     2621.89     2243.63    129.81 o 
  -2   2  11     5598.59     5673.48    467.27 o 
   0   2  11      481.87      424.21     45.31 o 
   2   2  11       76.16       97.50     44.97 o 
   4   2  11     2922.92     2828.83    155.31 o 
   6   2  11     1999.05     1941.28    100.70 o 
   8   2  11     2078.98     2145.93    129.42 o 
  10   2  11     2253.44     2104.29    131.82 o 
  12   2  11     1156.49     1257.84    107.42 o 
  14   2  11      835.42      683.21    132.51 o 
 -13   3  11      436.40      519.26    184.28 o 
 -11   3  11      825.40     1179.22    239.35 o 
  -9   3  11     4117.77     4204.04    501.01 o 
  -7   3  11     4517.36     4392.00    221.81 o 
  -5   3  11     3215.93     2627.88    158.72 o 
  -3   3  11     3526.00     3924.46    176.29 o 
  -1   3  11      793.34      765.41     62.68 o 
   1   3  11     1077.51     1013.69     97.02 o 
   3   3  11     2151.22     2297.64    153.19 o 
   5   3  11     3691.45     3492.98    149.94 o 
   7   3  11     6634.59     6441.69    229.66 o 
   9   3  11     2402.77     2331.05    141.58 o 
  11   3  11      679.10      711.03     93.12 o 
  13   3  11     1645.06     1658.74    151.57 o 
 -14   4  11      735.04      410.99    157.34 o 
 -12   4  11      889.96      713.58    206.00 o 
 -10   4  11     3621.60     3435.53    383.16 o 
  -8   4  11     5256.73     4948.16    429.94 o 
  -6   4  11     2446.78     2288.22    186.99 o 
  -4   4  11     4001.58     4611.93    220.12 o 
  -2   4  11     7283.71     7010.96    194.51 o 
   0   4  11     1402.33     1394.44     86.04 o 
   2   4  11     1416.45     1522.40    116.07 o 
   4   4  11     8067.91     8723.13    488.28 o 
   6   4  11     4508.59     4699.86    180.92 o 
   8   4  11     4126.74     3706.55    414.35 o 
  10   4  11     2832.96     2990.26    187.86 o 
  12   4  11      968.06     1165.17    123.35 o 
 -13   5  11      958.70      937.37    235.55 o 
 -11   5  11     1040.84     1042.70    230.49 o 
  -9   5  11     3034.32     3032.38    360.24 o 
  -7   5  11     3807.17     3551.76    352.55 o 
  -5   5  11     2772.23     3066.00    209.00 o 
  -3   5  11     8327.17     8028.04    277.00 o 
  -1   5  11     5834.60     5535.35    333.66 o 
   1   5  11     2635.33     2539.80    105.70 o 
   3   5  11     5307.30     5468.76    205.08 o 
   5   5  11     6357.11     7533.39    599.03 o 
   7   5  11     5205.61     4979.03    319.65 o 
   9   5  11     3908.57     3992.76    295.35 o 
  11   5  11     1665.71     1526.28    190.01 o 
  13   5  11      726.85      893.85    157.99 o 
 -12   6  11      499.01      552.22    176.58 o 
 -10   6  11      342.07      425.40    155.09 o 
  -8   6  11      902.29      997.68    220.93 o 
  -6   6  11     3981.25     4998.15    418.73 o 
  -4   6  11     4370.51     3947.83    205.90 o 
  -2   6  11     4293.95     4331.27    434.89 o 
   0   6  11     5990.96     5904.53    204.98 o 
   2   6  11     3285.33     2804.80    273.50 o 
   4   6  11     2576.97     2751.42    169.92 o 
   6   6  11     4190.45     4888.74    335.56 o 
   8   6  11     4702.76     4661.73    330.21 o 
  10   6  11     1224.84     1110.22    171.55 o 
  12   6  11      691.44      783.67    291.53 o 
 -11   7  11      155.60      141.32    119.82 o 
  -9   7  11       53.69      106.05    102.27 o 
  -7   7  11      314.12      737.14    174.90 o 
  -5   7  11     1514.31     1341.50    166.66 o 
  -3   7  11     2797.83     2614.74    358.94 o 
  -1   7  11     1525.93     1765.98    141.64 o 
   1   7  11     1515.02     1240.56     88.09 o 
   3   7  11     1145.88     1172.96    111.69 o 
   5   7  11     1442.74     1553.48    195.15 o 
   7   7  11     1600.38     1759.77    214.87 o 
   9   7  11      775.47      981.62    159.77 o 
 -10   8  11        4.80     -101.23    101.23 o 
  -8   8  11       67.95       20.70     69.05 o 
  -6   8  11       97.49      106.64     93.29 o 
  -4   8  11      374.17      513.01    116.45 o 
  -2   8  11      283.41      215.28     80.28 o 
   0   8  11       92.72      114.09     71.66 o 
   2   8  11       60.50       65.25     46.34 o 
   4   8  11      477.31      494.13    209.19 o 
   6   8  11       33.99        7.10    137.40 o 
   8   8  11       63.36       65.64     90.75 o 
  -7   9  11        4.27       19.85    246.84 o 
  -5   9  11       10.93      -74.57     74.57 o 
  -3   9  11      143.89      248.15     96.34 o 
  -1   9  11       96.62       -3.61     98.03 o 
   1   9  11       52.72      251.91    105.40 o 
   3   9  11       28.58      184.69    152.20 o 
   5   9  11       37.80      -84.19     84.19 o 
   7   9  11        0.11       44.37     80.94 o 
  -4  10  11      166.26      158.38     77.32 o 
  -2  10  11      480.58      212.85    131.94 o 
   0  10  11        4.81      137.63    151.63 o 
   2  10  11      128.20       58.53    112.98 o 
   4  10  11      437.67      209.89    145.78 o 
 -14   0  12     3623.05     3591.37    275.52 o 
 -12   0  12     2143.58     2430.69    227.93 o 
 -10   0  12     2279.57     2107.54    281.07 o 
  -8   0  12     2283.36     2332.78    307.80 o 
  -6   0  12     1484.14     1264.92    152.08 o 
  -4   0  12    13751.44    10685.87    553.99 o 
  -2   0  12    17926.63    15977.09    653.59 o 
   0   0  12     7361.33     9036.74    416.20 o 
   2   0  12     8186.26     7839.08    559.17 o 
   4   0  12     4891.54     4396.45    130.36 o 
   6   0  12     4482.32     4296.21    132.70 o 
   8   0  12     7496.81     6964.87    217.67 o 
  10   0  12     5484.65     5438.12    334.48 o 
  12   0  12      939.59      698.40    155.82 o 
 -13   1  12     1916.29     1980.18    162.16 o 
 -11   1  12     1214.98     1216.05    131.87 o 
  -9   1  12     1740.49     1817.91    188.70 o 
  -7   1  12     2732.36     2743.24    359.09 o 
  -5   1  12     4151.44     3558.01    434.93 o 
  -3   1  12     6761.31     6481.80    349.67 o 
  -1   1  12    11295.28    14335.09    926.74 o 
   1   1  12     7743.41     8198.57    416.19 o 
   3   1  12     5451.94     5333.63    164.78 o 
   5   1  12     3384.99     3391.44    130.19 o 
   7   1  12     8321.11     8180.14    210.68 o 
   9   1  12     6034.40     5768.55    210.28 o 
  11   1  12      944.58      947.43    102.56 o 
  13   1  12     1717.87     1797.45    139.19 o 
 -14   2  12      901.27      903.67    142.25 o 
 -12   2  12      452.32      322.03     92.42 o 
 -10   2  12      275.15      356.42    100.86 o 
  -8   2  12     1524.30     1328.30    159.24 o 
  -6   2  12     2501.12     2360.16    160.62 o 
  -4   2  12     2495.52     2106.69    176.33 o 
  -2   2  12     1293.73     1169.37    103.77 o 
   0   2  12     4786.42     4883.72    153.80 o 
   2   2  12     4791.04     5586.12    269.69 o 
   4   2  12     1213.23     1093.86    111.13 o 
   6   2  12     5738.36     5607.46    193.44 o 
   8   2  12     4957.42     4747.62    197.52 o 
  10   2  12     1262.57     1241.88    107.59 o 
  12   2  12      684.89      735.93     93.05 o 
 -13   3  12      143.63       77.28    104.86 o 
 -11   3  12      176.20      133.50    124.11 o 
  -9   3  12       66.98       88.85     73.34 o 
  -7   3  12      270.88      322.78     91.65 o 
  -5   3  12     1758.69     1440.21    273.00 o 
  -3   3  12     1525.09     1822.50    122.82 o 
  -1   3  12       75.20       66.82     62.88 o 
   1   3  12       64.18      -23.50     52.34 o 
   3   3  12     1929.87     2153.46    178.34 o 
   5   3  12     2011.08     2016.83    119.60 o 
   7   3  12      954.47      895.27    108.24 o 
   9   3  12      489.95      476.06     65.70 o 
  11   3  12      153.87      174.99     63.05 o 
  13   3  12      609.87      559.15    118.84 o 
 -12   4  12       70.53      -23.41     93.34 o 
 -10   4  12        0.15       64.94    113.58 o 
  -8   4  12        9.42       81.59     88.61 o 
  -6   4  12        8.80      -55.27     55.27 o 
  -4   4  12      906.52      979.50     99.62 o 
  -2   4  12      638.22      541.56     55.35 o 
   0   4  12      884.94      910.42    110.31 o 
   2   4  12     1062.44     1060.58     91.42 o 
   4   4  12      236.87      219.70     62.61 o 
   6   4  12      169.15      189.78     53.12 o 
   8   4  12      688.98      565.45    111.01 o 
  10   4  12       32.97       48.66    129.50 o 
  12   4  12      117.07      216.00     84.53 o 
 -11   5  12        0.37        6.13     93.42 o 
  -9   5  12      159.72       68.37     87.61 o 
  -7   5  12        4.02      -36.49     68.35 o 
  -5   5  12        1.46      -16.74     44.99 o 
  -3   5  12      243.77      256.58     50.49 o 
  -1   5  12       14.36       14.67     52.09 o 
   1   5  12      516.81      450.33     81.13 o 
   3   5  12     1461.15     1508.37    114.35 o 
   5   5  12      804.67      846.60     92.61 o 
   7   5  12      421.21      404.00    112.61 o 
   9   5  12      152.58      106.25     77.68 o 
  11   5  12       71.86      142.39     79.92 o 
 -10   6  12      267.49      196.64    130.55 o 
  -8   6  12      340.51      379.11    150.02 o 
  -6   6  12      147.89      108.27     79.00 o 
  -4   6  12      449.84      456.52    102.96 o 
  -2   6  12     1308.08     1039.34    103.91 o 
   0   6  12      339.91      387.67    105.02 o 
   2   6  12      884.66      996.03     99.16 o 
   4   6  12     1950.93     1808.63    149.55 o 
   6   6  12      164.97      165.52     93.72 o 
   8   6  12      424.57      318.06    109.22 o 
  10   6  12      371.68       70.30    161.55 o 
  -9   7  12      820.96      858.69    206.18 o 
  -7   7  12      637.47      847.80    196.06 o 
  -5   7  12      544.81      528.66    113.25 o 
  -3   7  12      797.61      707.77    114.29 o 
  -1   7  12     1501.56     1546.39    120.16 o 
   1   7  12     3890.09     3676.38    308.29 o 
   3   7  12      403.74      411.95    105.44 o 
   5   7  12        5.89       16.29     77.99 o 
   7   7  12     1018.70     1257.63    185.28 o 
   9   7  12      804.30      605.69    135.76 o 
  -8   8  12      751.23      839.53    206.41 o 
  -6   8  12      532.86      508.69    209.24 o 
  -4   8  12      695.88      630.99    135.05 o 
  -2   8  12     2125.17     2093.19    191.48 o 
   0   8  12     2744.67     3064.52    410.28 o 
   2   8  12     1083.32     1156.56    185.54 o 
   4   8  12      125.28      150.07    106.91 o 
   6   8  12      196.33      207.90     99.60 o 
   8   8  12     1503.32     1409.77    207.23 o 
  -5   9  12      582.50      617.37    123.71 o 
  -3   9  12     1814.16     1702.90    186.72 o 
  -1   9  12     1301.48     1460.83    305.10 o 
   1   9  12      752.48      757.99    243.28 o 
   3   9  12      858.48     1127.15    248.48 o 
   5   9  12      606.51      645.70    214.08 o 
 -13   1  13      104.77      199.21     68.52 o 
 -11   1  13      615.20      560.14     90.21 o 
  -9   1  13      224.20       53.76     77.52 o 
  -7   1  13       25.73      235.61    143.66 o 
  -5   1  13      607.53      530.29     79.86 o 
  -3   1  13     1232.22     1056.27    104.97 o 
  -1   1  13        8.12       47.23     34.53 o 
   1   1  13      207.03      192.49     39.41 o 
   3   1  13     1538.39     1518.04    105.40 o 
   5   1  13       16.85       70.25     48.62 o 
   7   1  13      138.09      105.75     34.65 o 
   9   1  13      173.82      146.71     53.82 o 
  11   1  13      456.20      366.35     71.14 o 
 -12   2  13      795.22      787.41    110.63 o 
 -10   2  13      784.87      429.37    181.37 o 
  -8   2  13      567.59      497.76    110.68 o 
  -6   2  13     1306.65     1291.08    125.04 o 
  -4   2  13     1809.30     1396.99    120.84 o 
  -2   2  13     1415.68     1464.03    237.93 o 
   0   2  13     2052.91     1774.16    128.93 o 
   2   2  13     2335.99     2591.93    219.10 o 
   4   2  13      394.54      443.26     65.11 o 
   6   2  13      387.64      373.57     59.07 o 
   8   2  13      839.62      903.63     90.00 o 
  10   2  13      481.17      638.86    105.18 o 
  12   2  13     1172.68     1140.72    115.98 o 
 -13   3  13      456.46      772.42    219.11 o 
 -11   3  13      987.49      962.20    235.23 o 
  -9   3  13     1678.55     1585.46    183.77 o 
  -7   3  13     2697.62     2610.22    222.49 o 
  -5   3  13     4602.54     4555.03    220.15 o 
  -3   3  13     1603.08     1829.24    159.06 o 
  -1   3  13     2357.34     2281.85    121.74 o 
   1   3  13     7666.14     7452.28    411.83 o 
   3   3  13     2353.75     2530.32    156.48 o 
   5   3  13     1387.76     1428.06    104.31 o 
   7   3  13     3449.79     3433.91    176.25 o 
   9   3  13     1442.07     1581.23    145.11 o 
  11   3  13      586.22      582.57    121.54 o 
 -12   4  13      471.74      430.45    163.82 o 
 -10   4  13     1762.37     1673.03    276.82 o 
  -8   4  13     3030.33     2818.72    331.44 o 
  -6   4  13     3702.53     3659.57    263.84 o 
  -4   4  13     4440.05     5533.27    236.82 o 
  -2   4  13     1945.63     2001.18    142.11 o 
   0   4  13     1715.24     1782.90    206.46 o 
   2   4  13     8223.10     8054.25    254.71 o 
   4   4  13     5239.25     5832.33    286.24 o 
   6   4  13     2006.89     1969.76    137.56 o 
   8   4  13     2945.49     2852.56    236.21 o 
  10   4  13     1577.50     1362.01    171.81 o 
 -11   5  13     1046.39     1228.59    252.93 o 
  -9   5  13     1651.00     1609.88    274.65 o 
  -7   5  13     2004.64     1757.37    258.53 o 
  -5   5  13     2958.71     3649.60    330.34 o 
  -3   5  13     1570.75     1815.33    259.81 o 
  -1   5  13     1087.24     1044.22    143.46 o 
   1   5  13     4069.11     4204.06    279.33 o 
   3   5  13     5637.38     5768.11    232.91 o 
   5   5  13     3338.73     4005.27    198.87 o 
   7   5  13     1565.40     1680.59    206.50 o 
   9   5  13     1882.30     1905.76    206.37 o 
 -10   6  13      859.70      779.97    202.62 o 
  -8   6  13      881.35      796.21    192.21 o 
  -6   6  13      931.48     1051.79    194.01 o 
  -4   6  13      787.72      833.89    196.53 o 
  -2   6  13     1175.87     1310.94    137.82 o 
   0   6  13     2335.93     2727.74    377.93 o 
   2   6  13     3150.10     3399.89    214.45 o 
   4   6  13     1272.48     1414.37    135.84 o 
   6   6  13     1640.93     2224.24    229.03 o 
   8   6  13     2037.89     1992.65    223.24 o 
  -9   7  13      616.72      491.86    163.87 o 
  -7   7  13      478.91      638.25    129.19 o 
  -5   7  13      164.26      156.48    129.31 o 
  -3   7  13      464.18      474.53     99.54 o 
  -1   7  13     1612.51     2142.83    348.94 o 
   1   7  13     1219.43     1626.83    307.35 o 
   3   7  13      726.36      773.67    162.69 o 
   5   7  13     1873.53     1713.22    214.94 o 
   7   7  13     1011.55     1171.62    178.24 o 
  -6   8  13      170.68      116.93     58.36 o 
  -4   8  13      155.54      178.23     75.61 o 
  -2   8  13      384.80      592.56    213.61 o 
   0   8  13        9.67       49.55    125.54 o 
   2   8  13      152.11       20.31    189.64 o 
   4   8  13     1578.11     1540.05    306.45 o 
   6   8  13      831.03      837.63    162.17 o 
  -3   9  13       19.27      298.09    174.62 o 
  -1   9  13       39.66      -25.92     97.02 o 
   1   9  13      229.74      437.90    192.52 o 
 -12   0  14      592.70      741.24    180.75 o 
 -10   0  14     2198.33     2550.91    332.17 o 
  -8   0  14     1268.07     1345.87    257.96 o 
  -6   0  14     1209.73     1208.78    251.77 o 
  -4   0  14     2829.68     2593.19    212.44 o 
  -2   0  14     1158.50     1190.99    137.40 o 
   0   0  14     1567.61     1779.26    151.10 o 
   2   0  14     5750.54     5816.45    227.39 o 
   4   0  14     7823.85     7137.42    476.89 o 
   6   0  14     2797.80     2826.23    209.01 o 
   8   0  14     2527.77     2633.89    244.12 o 
  10   0  14     3291.53     3630.49    405.70 o 
 -11   1  14      939.68      854.42    147.56 o 
  -9   1  14     1120.46     1188.48    169.82 o 
  -7   1  14     2516.40     2524.79    330.40 o 
  -5   1  14     3207.80     2935.79    229.35 o 
  -3   1  14     1304.42     1281.70    122.42 o 
  -1   1  14      800.32      889.24    103.61 o 
   1   1  14     3446.66     3588.49    183.30 o 
   3   1  14     4269.23     4322.00    236.13 o 
   5   1  14     4517.84     4307.96    165.66 o 
   7   1  14     4117.86     4115.30    193.29 o 
   9   1  14      983.29      960.96    109.89 o 
  11   1  14     2062.36     2142.16    159.06 o 
 -12   2  14      336.40      308.11     81.27 o 
 -10   2  14      695.23      782.09    133.30 o 
  -8   2  14     1373.04     1407.12    170.10 o 
  -6   2  14     4564.85     5125.64    473.65 o 
  -4   2  14     3899.52     3166.26    229.54 o 
  -2   2  14      359.88      298.25    120.24 o 
   0   2  14      813.99      799.78     68.31 o 
   2   2  14     1340.33     1577.86    154.31 o 
   4   2  14     2905.30     2930.06    147.72 o 
   6   2  14     3838.90     3751.61    164.79 o 
   8   2  14     1628.36     1685.43    209.22 o 
  10   2  14      405.20      369.18     80.77 o 
 -11   3  14      225.34      130.87    103.44 o 
  -9   3  14      810.75      744.67    132.27 o 
  -7   3  14     1248.10     1055.10    163.13 o 
  -5   3  14     1734.95     1409.08    158.83 o 
  -3   3  14     2580.69     3318.11    223.94 o 
  -1   3  14      266.86      125.26     90.49 o 
   1   3  14      143.47      153.38     63.02 o 
   3   3  14     1805.53     1781.30    212.74 o 
   5   3  14     1649.51     1673.34    117.25 o 
   7   3  14     1019.80     1079.74    104.65 o 
   9   3  14      182.28      386.09    119.05 o 
 -10   4  14       22.28      100.26     98.42 o 
  -8   4  14      222.76      278.46    133.02 o 
  -6   4  14      250.56      277.98     91.03 o 
  -4   4  14      195.43      228.78     68.42 o 
  -2   4  14      377.06      470.13    156.01 o 
   0   4  14      434.51      366.18    146.81 o 
   2   4  14      114.48       -1.89     73.22 o 
   4   4  14      658.25      803.10    152.20 o 
   6   4  14      179.85      229.93     54.83 o 
   8   4  14        6.20       26.16     65.19 o 
  10   4  14       36.30     -114.55    114.55 o 
  -9   5  14      103.64      122.40    111.97 o 
  -7   5  14        9.81      -30.58     67.34 o 
  -5   5  14       97.26      156.77     94.33 o 
  -3   5  14       67.74       29.10    149.61 o 
  -1   5  14        1.16      -64.58    131.04 o 
   1   5  14       88.51      132.57    123.83 o 
   3   5  14        2.70        4.61     64.09 o 
   5   5  14      361.48      399.62     94.46 o 
   7   5  14      121.87       50.29    110.01 o 
   9   5  14       54.57       12.66     66.83 o 
  -8   6  14       92.67        9.67     76.14 o 
  -6   6  14      244.28      276.91    113.69 o 
  -4   6  14      981.27      961.38    135.68 o 
  -2   6  14      525.50      361.78    188.65 o 
   0   6  14       65.60     -158.85    158.85 o 
   2   6  14      403.67      422.17    118.14 o 
   4   6  14      796.15      674.56    103.38 o 
   6   6  14     1471.50     1475.46    195.15 o 
   8   6  14      774.45      831.88    195.99 o 
  -7   7  14      406.55      273.98     96.82 o 
  -5   7  14     1264.67     1447.82    305.02 o 
  -3   7  14      889.94      532.95    185.64 o 
  -1   7  14      932.52      987.45    258.98 o 
   1   7  14     1415.40     1718.13    312.99 o 
   3   7  14      947.84      955.68    178.90 o 
   5   7  14     1763.38     1972.57    575.95 o 
  -4   8  14     1323.95     1254.79    294.67 o 
  -2   8  14     1185.34     1165.36    279.14 o 
   0   8  14     1546.81     1320.27    310.86 o 
   2   8  14     1701.22     2068.82    370.38 o 
 -11   1  15      516.02      589.61    167.55 o 
  -9   1  15      584.21      694.04    129.54 o 
  -7   1  15       28.74      -86.31     86.31 o 
  -5   1  15      117.46       87.63    143.65 o 
  -3   1  15     2433.25     2112.45    328.19 o 
  -1   1  15     2573.17     3401.34    295.93 o 
   1   1  15      466.49      442.27     99.45 o 
   3   1  15      946.97      941.99    172.85 o 
   5   1  15     1207.60     1164.97    142.57 o 
   7   1  15      149.69      212.05     59.52 o 
   9   1  15       68.84      160.01     74.50 o 
 -10   2  15      703.87      662.62    180.11 o 
  -8   2  15      722.53      874.87    205.51 o 
  -6   2  15     1202.57     1320.02    273.28 o 
  -4   2  15     1453.71      941.44    224.14 o 
  -2   2  15     2750.00     4032.17    448.32 o 
   0   2  15     5209.11     4793.70    450.24 o 
   2   2  15     2002.11     2196.00    203.27 o 
   4   2  15      880.47      711.34     82.98 o 
   6   2  15     2381.94     2369.74    173.27 o 
   8   2  15      727.36      645.26    164.74 o 
  -9   3  15      525.88      512.97    110.10 o 
  -7   3  15     1880.61     1565.09    277.22 o 
  -5   3  15     2186.63     2095.97    318.85 o 
  -3   3  15     1447.65     1663.68    293.93 o 
  -1   3  15     4343.15     4201.89    329.87 o 
   1   3  15     3298.84     3176.61    224.80 o 
   3   3  15      882.15     1209.87    146.56 o 
   5   3  15     2154.72     2269.52    137.77 o 
   7   3  15     2188.29     2277.23    168.83 o 
   9   3  15      803.96      769.12    156.24 o 
  -8   4  15      672.96      796.31    187.95 o 
  -6   4  15     1389.46     1227.66    163.06 o 
  -4   4  15     2934.74     3951.13    449.45 o 
  -2   4  15     2971.61     2976.03    308.39 o 
   0   4  15     1955.65     1521.41    204.36 o 
   2   4  15     1122.58     1256.66    143.05 o 
   4   4  15     1425.70     1643.67    139.81 o 
   6   4  15     2480.03     2254.97    141.67 o 
   8   4  15     1483.43     1091.76    261.53 o 
  -7   5  15      525.94      458.99    143.65 o 
  -5   5  15     1434.18     1873.84    242.00 o 
  -3   5  15     2344.07     2493.32    388.95 o 
  -1   5  15     2193.56     2111.38    347.38 o 
   1   5  15     1189.34     1290.54    236.81 o 
   3   5  15     1486.53     1531.40    268.92 o 
   5   5  15     1727.40     2204.57    157.19 o 
   7   5  15     1100.84     1204.27    186.16 o 
  -6   6  15      602.30      453.01    172.61 o 
  -4   6  15      509.85      615.68    208.40 o 
  -2   6  15      622.07      798.71    221.65 o 
   0   6  15     1514.28     1652.80    325.49 o 
   2   6  15     1688.08     1815.51    202.74 o 
   4   6  15      962.29      689.15    157.33 o 
  -3   7  15       28.61      236.29    160.82 o 
  -1   7  15      275.75      398.23    191.40 o 
   1   7  15      797.32      799.65    249.72 o 
  -8   0  16     2753.44     2846.28    391.83 o 
  -6   0  16     1892.24     1685.67    308.12 o 
  -4   0  16      412.33      700.71    219.38 o 
  -2   0  16     1109.87     1189.99    252.64 o 
   0   0  16     2460.09     2885.40    274.12 o 
   2   0  16     3449.26     3796.96    316.13 o 
   4   0  16     3029.80     3175.74    288.38 o 
   6   0  16      885.71      915.87    164.38 o 
   8   0  16      627.49      900.18    238.92 o 
  -9   1  16     1747.19     1717.85    215.79 o 
  -7   1  16     2132.72     1860.84    224.13 o 
  -5   1  16      883.66     1082.94    242.45 o 
  -3   1  16      339.88      347.28    171.65 o 
  -1   1  16     2242.41     2975.50    284.62 o 
   1   1  16     4139.49     4848.24    290.76 o 
   3   1  16     1913.62     1938.23    185.93 o 
   5   1  16     1736.65     1679.94    152.09 o 
   7   1  16      846.34      775.65     95.14 o 
  -8   2  16     1027.68     1136.53    244.07 o 
  -6   2  16     1041.31     1219.47    269.69 o 
  -4   2  16      186.04      339.76    145.25 o 
  -2   2  16     1204.74     1546.95    210.77 o 
   0   2  16     3346.94     3349.31    245.98 o 
   2   2  16     1685.40     2050.65    195.22 o 
   4   2  16      916.17      958.83    133.38 o 
   6   2  16     1435.07     1240.85    128.62 o 
  -7   3  16      243.92      348.91    159.57 o 
  -5   3  16      202.07      239.50    147.98 o 
  -3   3  16      644.38      678.32    142.00 o 
  -1   3  16      992.46     1120.90    333.95 o 
   1   3  16      838.71      865.25    125.19 o 
   3   3  16      528.12      569.29    102.56 o 
   5   3  16      896.64      920.59    133.01 o 
   7   3  16      526.64      487.60     90.52 o 
  -6   4  16        5.24      -67.67     93.57 o 
  -4   4  16      134.82      224.72    113.64 o 
  -2   4  16      126.52      191.88    151.68 o 
   0   4  16       37.29       69.40    127.71 o 
   2   4  16      422.54      463.17    101.69 o 
   4   4  16      249.26      234.06     69.76 o 
   6   4  16        0.81       45.27     63.10 o 
  -5   5  16       58.56     -225.92    225.92 o 
  -3   5  16       44.11      -37.37    126.01 o 
  -1   5  16       70.15     -145.84    145.84 o 
   1   5  16       70.70       30.40    140.47 o 
   3   5  16       31.48      195.40     70.05 o 
  -2   6  16      359.17      226.03    146.77 o 
   0   6  16      278.70      436.02    187.13 o 
  -5   1  17       31.10      -88.01     88.01 o 
  -3   1  17        1.92      103.67     97.34 o 
  -1   1  17       98.56       79.10    162.37 o 
   1   1  17      129.83      178.08     68.73 o 
   3   1  17      399.48      408.07     86.76 o 
   5   1  17      333.27      252.15    159.68 o 
  -6   2  17      441.75      482.14    198.42 o 
  -4   2  17      170.98      229.69    144.47 o 
  -2   2  17      143.06       21.29     70.17 o 
   0   2  17      630.54      730.81    123.54 o 
   2   2  17     1099.64      933.39    140.04 o 
   4   2  17     1061.52     1122.77    151.05 o 
  -5   3  17     1243.21      991.82    239.19 o 
  -3   3  17      988.40     1330.83    203.30 o 
  -1   3  17     1314.90     1780.32    229.25 o 
   1   3  17     1417.00     1845.99    188.16 o 
   3   3  17     1820.26     2237.20    207.56 o 
  -2   4  17     1549.70     1596.72    218.30 o 
   0   4  17     1745.17     1550.94    199.22 o 
   2   4  17     1766.53     1957.72    192.93 o 
  -2   0  18     3886.16     3573.59    335.57 o 
   0   0  18     1681.72     2068.15    252.00 o 
  -1   1  18     2109.22     2194.13    181.94 o 
                                                 
